# Supplementary material for: Blanking on blanks: few insect microbiota studies control for contaminants
Source: mBio. 2025 Feb 25;16(4):e02658-24. doi: 10.1128/mbio.02658-24 (PMC11980574; doi:10.1128/mbio.02658-24)
Supplement: SLR metadata — Metadata from the final pool of 243 insect microbiota studies. [file mbio.02658-24-s0003.xlsx]

## Sheet: Final pool + Metadata
Metadata from the final pool of 243 insect microbiota studies - final pool of papers and metadata collected
		Study_type			Research_subject					Methods			Negative_controls								qPCR		Acknowledgements
Study_ID	Year	Title	Journal_published_in	Research_area	Insect_order	Insect_family	Development_stage	Target_community_of_microbiome	Sampled	Surface_sterilized	DNA_extraction_kit_used	16S_rRNA_gene_target_region	Did_they_use_negative_controls	What_type(s)	Is_it_reported_how_many_they_did_(blanks/total_samples)	Do_they_report_the_outcome_of_the_negative_controls	Did_they_sequence_the_negative_controls	What_was_the_reason_for_not_sequencing	Was_there_a_comparison_with_their_samples_to_control_for_contamination	How	Did_they_use_qPCR_in_tandem	Do_they_determine_the_limit_of_detection	Relic_DNA	Transient_bacteria	Animal/plant_DNA	Contamination	Is_the_DNA_sequencing_data_publicly_available	If_yes,_accession_code:	is_referenced_by_count	Notes
Agany	2020	MICROBIOME_DIFFERENCES_BETWEEN_HUMAN_HEAD_AND_BODY_LICE_ECOTYPES_REVEALED_BY_16S_RRNA_GENE_AMPLICON_SEQUENCING	Journal_of_Parasitology	Parasitology	Psocodea	Pediculidae	Adults	Body	Whole	No	Qiagen	V4	Yes	EBCs	No	No	NA	Not_given	No	NA	No	NA	Yes	Yes	No	Yes	No	PRJNA548959	6
Agarwal	2022	In_Vitro_Studies_Reveal_that_Pseudomonas,_from_Odontotermes_obesus_Colonies,_can_Function_as_a_Defensive_Mutualist_as_it_Prevents_the_Weedy_Fungus_While_Keeping_the_Crop_Fungus_Unaffected	ENVIRONMENTAL_MICROBIOLOGY	Microbiology	Blattodea	Termitidae	>1_developmental_stage	Body	Whole	Yes	Protocol	V3-V4	No	NA	NA	NA	NA	NA	NA	NA	No	NA	No	No	No	Yes	Yes	NCBI_SAMN14208512â€”SAMN14208517	0
Aksoy	2014	Analysis_of_multiple_tsetse_fly_populations_in_Uganda_reveals_limited_diversity_and_species-specific_gut_microbiota	Applied_and_Environmental_Microbiology	Microbiology	Diptera	Glossinidae	Adults	Gut	Gut	Yes	Epicentre	V4	Yes	EBCs	Per_batch	No	No	Not_given	No	NA	Yes	No	No	No	No	Yes	No	No	79
Aleknavičius	2022	The_bacterial_microbiota_of_edible_insects_Acheta_domesticus_and_Gryllus_assimilis_revealed_by_high_content_analysis	Foods	Microbiome	Orthoptera	Gryllidae	Adults	Both	Whole	Yes	Thermo_Fisher	V3-V4	No	NA	NA	NA	NA	NA	NA	NA	No	NA	No	No	No	Yes	Yes	PRJNA806726	8
AlNaggar	2022	Bees_under_interactive_stressors:_the_novel_insecticides_flupyradifurone_and_sulfoxaflor_along_with_the_fungicide_azoxystrobin_disrupt_the_gut_microbiota_of_honey_bees_and_increase_opportunistic_bacterial_pathogens	Science_of_the_Total_Environment	Melittology	Hymenoptera	Apidae	Adults	Gut	Gut	No	ZymoBIOMICS	V4	No	NA	NA	NA	NA	NA	NA	NA	No	NA	No	No	No	No	No	NA	22	"Though_we_did_not_quantify_the_absolute_abundance_of_bacteria_and_fungi_per_gut,_we_standardized_methods_and_quantities_across_treatments_and_therefore_the_relative_abundance_of_taxa_in_microbiomes_is_comparable_across_treatments."
Anderson	2018	The_queen's_gut_refines_with_age:_longevity_phenotypes_in_a_social_insect_model	Microbiome	Microbiome	Hymenoptera	Apidae	Adults	Gut	Gut	No	Protocol	V6-V8	No	NA	NA	NA	NA	NA	NA	NA	Yes	No	No	No	No	No	Yes	PRJNA438524	3
Arp	2022	The_microbiome_of_wild_and_mass-reared_new_world_screwworm,_Cochliomyia_hominivorax	Scientific_Reports	Microbiome	Diptera	Calliphoridae	>1_developmental_stage	Both	Whole_and_Gut	Yes	ZymoBIOMICS	V4	No	NA	NA	NA	NA	NA	NA	NA	No	NA	No	Yes	No	No	Yes	PRJNA758387	2
Ashigar	2021	16S_rDNA_metabarcoding_of_the_bacterial_community_associated_with_workers_of_Pheidole_rugaticeps_Emery_(Hymenoptera:_Formicidae)	Journal_of_Asia-Pacific_Entomology	Entomology	Hymenoptera	Formicidae	Adults	Body	Whole	Yes	Real_Biotech_Corporation	V3-V4	No	NA	NA	NA	NA	NA	NA	NA	No	NA	No	No	No	Yes	Yes	PRJNA609841	2	Highlight_the_limitations_of_their_research_due_to_the_lack_of_negative_controls:_"This_study_has_some_limitations,_which_include_the_lack_of_a_negative_control_and_the_absence_of_the_Decontam_platform_to_eliminate_possible_contaminants_from_the_extraction_kits_and_reagents._However,_the_study_was_conducted_under_sterile_conditions_and_analyzed_using_the_qiime2/dada2_platform,_which_reduced_the_i…
Łukasik	2017	The_structured_diversity_of_specialized_gut_symbionts_of_the_New_World_army_ants	Molecular_Ecology	Microbiology	Hymenoptera	Formicidae	Adults	Gut	Gut	Yes	Qiagen	V4	Yes	EBCs	2024-01-10	Yes	Yes	NA	Yes	Heuristically	No	NA	No	No	No	Yes	Yes	PRJNA341802	1	"For each unique 16S rRNA genotype identified through sequencing, we compared the maximum relative abundance it attained in any of the blanks and in any of the experimental libraries; we classified sequences as contaminants when their unique genotypes were not at least ten times more abundant in at least one experimental library compared to the maximum abundance seen across the blanks."
Ayayee	2018	Gut_bacterial_assemblages_of_freshwater_macroinvertebrate_functional_feeding_groups	Hydrobiologia	Freshwater_environments	Multiple	Multiple	Adults	Gut	Whole	Yes	MoBio_Laboratories	V4-V5	No	NA	NA	NA	NA	NA	NA	NA	No	NA	No	No	Yes	No	Yes	PRJNA390922	11
Ayayee	2022	Different_Gut_Microbiomes_of_Developmental_Stages_of_Field-Collected_Native_and_Invasive_Western_Bean_Cutworm,_Striacosta_albicosta,_in_Western_Nebraska	Microorganisms	Microbiology	Lepidoptera	Noctuidae	>1_developmental_stage	Gut	Whole	Yes	MP_Biomedicals	V4-V5	No	NA	NA	NA	NA	NA	NA	NA	No	NA	No	No	Yes	No	No	PRJNA821530	0
Ayayee	2022	Geography,_taxonomy,_and_ecological_guild:_Factors_impacting_freshwater_macroinvertebrate_gut_microbiomes	Ecology_and_Evolution	Freshwater_environments	Multiple	Multiple	Adults	Gut	Whole_and_Gut	Yes	Qiagen	V4-V5	No	NA	NA	NA	NA	NA	NA	NA	No	NA	No	No	No	No	No	PRJNA825559	0
Aylward	2014	Convergent_bacterial_microbiotas_in_the_fungal_agricultural_systems_of_insects	MBio	Microbiology	Multiple	Multiple	Adults	Body	Whole	Yes	Qiagen	V6-V8	No	NA	NA	NA	NA	NA	NA	NA	No	NA	No	Yes	Yes	No	Yes	IMG/M:_029527003_to_2029527007,_2030936005,_2032320008,_2032320009,_2035918000,_2035918003,_2043231000,_2044078006,_2044078007,_2065487013,_2065487014,_2084038008,_2084038018,_and_2228664020	77
Bai	2022	Analysis_of_Intestinal_Microbial_Diversity_of_Four_Species_of_Grasshoppers_and_Determination_of_Cellulose_Digestibility	Insects	Entomology	Orthoptera	Acrididae	Adults	Gut	Gut	Yes	MoBio_Laboratories	V3-V4	No	NA	NA	NA	NA	NA	NA	NA	No	NA	No	Yes	No	No	No	NA	2
Barribeau	2022	Genetic_variation_and_microbiota_in_bumble_bees_cross-infected_by_different_strains_of_C._bombi	PLoS_ONE	Melittology	Hymenoptera	Apidae	Adults	Gut	Gut	No	Qiagen	V3-V4	Yes	EBCs	1/192	Yes	Yes	NA	Yes	Read_counts	Yes	No	No	No	No	No	Yes	PRJEB52013	2	"The blank control produced reads of zOTUs. However, compared to an average of 204,062.7 total reads per sample from the experimental bees, the control only produced 8,589 reads in total, with very low reads for all zOTUs with a slight exception: zOTU26 annotated as Bifidobacteriaceae (raw counts: n = 1,009, compared to n = 125,103 reads in the experimental bees). We conclude, therefore, that the…
BelMokhtar	2022	Dynamics_of_the_Gut_Bacteriome_During_a_Laboratory_Adaptation_Process_of_the_Mediterranean_Fruit_Fly,_Ceratitis_capitata	Frontiers_in_Microbiology	Microbiology	Diptera	Tephritidae	>1_developmental_stage	Gut	Gut	Yes	Protocol	V3-V4	Yes	Not_given	No	No	NA	Not_given	No	NA	No	NA	No	No	No	No	Yes	PRJNA822871	4
Berlanga	2016	Gut_Bacterial_Community_of_the_Xylophagous_Cockroaches_Cryptocercus_punctulatus_and_Parasphaeria_boleiriana	PLoS_ONE	Entomology	Blattodea	Cryptocercidae	Adults	Gut	Gut	No	Protocol	V1-V2	No	NA	NA	NA	NA	NA	NA	NA	No	NA	No	Yes	No	No	Yes	PRJNA284583	26
Berman	2018	Cascading_effects_on_bacterial_communities:_cattle_grazing_causes_a_shift_in_the_microbiome_of_a_herbivorous_caterpillar	ISME	Microbiology	Lepidoptera	Erebidae	Juveniles	Body	Whole_and_Gut	Yes	Qiagen	V4	No	NA	NA	NA	NA	NA	NA	NA	No	NA	No	No	Yes	No	Yes	PRJNA395145	14	"The_Qiime_OTU_table_output_was_further_cleaned_from_OTUs_of_low_confidence_(<0.01%_of_the_reads)._Next,_sequences_of_bacterial_genomic_sources_were_selected_(excluding_sequences_of_Archaea,_mitochondria,_and_chloroplasts)._Rare_OTUs_(singletons_and_doubletons)_were_removed_to_reduce_the_potential_data_analysis_â€œnoiseâ€."
Birer	2017	Comparative_analysis_of_DNA_extraction_methods_to_study_the_body_surface_microbiota_of_insects:_A_case_study_with_ant_cuticular_bacteria	Molecular_ecology	Microbiome	Hymenoptera	Formicidae	Adults	Cuticular	Wash	No	Qiagen	V5-V6	Yes	EBCs+PCRblanks	Per_batch:_22/116	Yes	Yes	NA	Yes	Heuristically	No	NA	No	No	No	Yes	Yes	Dryad_Digital_Repository_(https://datadryad.org/)_under_https://doi.org/10.5061/dryad.5124t.	18	"contaminant_OTUs,_that_is_having_a_source_other_than_bacteria_found_on_the_sampled_ant_cuticle,_either_from_chemical_reagents_or_technical_material._These_were_defined_as_having_a_maximal_abundance_in_negative_controls._Such_criterion_relies_on_the_idea_that_any_contaminant_OTU_from_reagents_or_aerosols_should_be_amplified_more_efficiently_in_negative_controls,_where_there_is_no_competition_with…
Birer	2020	Disentangling_the_assembly_mechanisms_of_ant_cuticular_bacterial_communities_of_two_Amazonian_ant_species_sharing_a_common_arboreal_nest	Molecular_ecology	Microbiome	Hymenoptera	Formicidae	Adults	Cuticular	Wash	No	Qiagen	V5-V6	Yes	EBCs+PCRblanks	Per_batch:_12/144	Yes	Yes	NA	Yes	Heuristically	No	NA	No	Yes	No	Yes	Yes	Dryad_Digital_Repository_(https://datadryad.org/)_under_https://doi.org/10.5061/dryad.wh70rxwjn.	14	"Amongst_the_remaining_OTUs,_we_further_identified_and_removed_(b)_contaminant_OTUs_(i.e.,_present_either_in_chemical_reagents_or_in_technical_material),_which_were_defined_as_having_a_higher_read_abundance_in_at_least_one_negative_control_as_compared_to_biological_samples._This_criterion_relies_on_the_idea_that_any_contaminant_OTU_from_reagents_or_aerosols_should_be_amplified_more_efficiently_in…
Bosmans	2018	Hibernation_Leads_to_Altered_Gut_Communities_in_Bumblebee_Queens_(Bombus_terrestris)	Insects	Entomology	Hymenoptera	Apidae	Adults	Gut	Gut	Yes	Protocol	V4	Yes	EBCs+PCRblanks	No	No	NA	Not_given	No	NA	Yes	No	No	No	Yes	Yes	Yes	PRJNA438866	14
Bozorov	2019	Characterization_of_the_gut_microbiota_of_invasive_Agrilus_mali_Matsumara_(Coleoptera:_Buprestidae)_using_high-throughput_sequencing:_uncovering_plant_cell-wall_degrading_bacteria	Scientific_Reports	Microbiome	Coleoptera	Buprestidae	Juveniles	Gut	Whole_and_Gut	Yes	Protocol	V4	No	NA	NA	NA	NA	NA	NA	NA	No	NA	No	Yes	No	No	Yes	PRJNA488360	25
Brumfield	2022	Gut_microbiome_insights_from_16S_rRNA_analysis_of_17-year_periodical_cicadas_(Hemiptera:_Magicicada_spp.)_Broods_II,_VI,_and_X	Scientific_reports	Microbiome	Hemiptera	Cicadidae	>1_developmental_stage	Gut	Gut	Yes	Qiagen	V3-V4	Yes	EBCs	1	No	NA	Not_given	No	NA	No	NA	No	No	No	No	Yes	PRJNA522438	10
Brunetti	2022	Does_diet_breadth_affect_the_complexity_of_the_phytophagous_insect_microbiota_The_case_study_ofÂ_Chrysomelidae	Environmental_microbiology	Microbiology	Multiple	Multiple	Adults	Body	Whole	No	Protocol	V1-V2_V4	Yes	EBCs	No	No	NA	Not_given	No	NA	Yes	No	No	Yes	Yes	Yes	Yes	PRJNA729224	13	"To_control_for_bacterial_contaminations,_PCR_amplifications_of_the_V1_-_V2_and_V4_regions_were_performed,_as_previously_reported,_using_as_template_the_DNA_extraction_blank_(i.e.,_reagents_of_the_used_DNA_extraction_kit)_and_the_PCR_reagents._No_amplicons_were_obtained_by_visualization_on_1.5%_agarose_gel_electrophoresis._Furthermore,_real-time_PCRs_were_performed_on_the_DNA_extraction_blank_in_…
Carrasco	2014	Succession_of_the_gut_microbiota_in_the_cockroach_Blattella_germanica	International_microbiology	Microbiology	Blattodea	Ectobiidae	>1_developmental_stage	Gut	Gut	No	Protocol	V1-V3	No	NA	NA	NA	NA	NA	NA	NA	Yes	No	No	No	No	No	No	NA	88
Chandler	2014	The_bacterial_communities_of_Drosophila_suzukii_collected_from_undamaged_cherries	PeerJ	Agriculture	Diptera	Drosophilidae	>1_developmental_stage	Gut	Gut	No	Protocol	V4	No	NA	NA	NA	NA	NA	NA	NA	No	NA	No	No	Yes	No	Yes	SRX391503	57
Chaturvedi	2017	Sources_of_Variation_in_the_Gut_Microbial_Community_of_Lycaeides_melissa_Caterpillars	Scientific_reports	Microbiome	Lepidoptera	Lycaenidae	Juveniles	Gut	Whole_and_Gut	Yes	MoBio_Laboratories	V4	No	NA	NA	NA	NA	NA	NA	NA	No	NA	No	Yes	Yes	Yes	Yes	PRJEB19055	24
Chen	2018	Gut_bacterial_and_fungal_communities_of_the_domesticated_silkworm_(Bombyx_mori)_and_wild_mulberry-feeding_relatives	ISME	Microbiome	Lepidoptera	Bombycidae	>1_developmental_stage	Gut	Whole_and_Gut	No	Epicentre	V4-V5	Yes	EBCs+PCRblanks	No	No	NA	Not_given	No	NA	No	NA	Yes	Yes	Yes	No	Yes	PRJNA377390	160
Chen	2018	Comparative_shotgun_metagenomic_data_of_the_silkworm_Bombyx_mori_gut_microbiome	Scientific_data	Microbiome	Lepidoptera	Bombycidae	Juveniles	Gut	Gut	Yes	Protocol	Not_given	No	NA	NA	NA	NA	NA	NA	NA	No	NA	No	No	Yes	No	Yes	SRX4515224_SRX4519345	33
Chen	2020	Bacterial_Communities_Associated_with_the_Pine_Wilt_Disease_Insect_VectorMonochamus_alternatus(Coleoptera:_Cerambycidae)_during_the_Larvae_and_Pupae_Stages	Insects	Microbiology	Coleoptera	Cerambycidae	Juveniles	Gut	Gut	Yes	Protocol	V3-V4	No	NA	NA	NA	NA	NA	NA	NA	No	NA	No	Yes	No	No	Yes	PRJNA560442	17
Chen	2022	Effects_of_Host_Plants_on_Bacterial_Community_Structure_in_Larvae_Midgut_of_Spodoptera_frugiperda	Insects	Microbiome	Lepidoptera	Noctuidae	Juveniles	Gut	Gut	Yes	Qiagen	V3-V4	No	NA	NA	NA	NA	NA	NA	NA	No	NA	No	No	Yes	No	No	NA	9
Choudhary	2021	High_taxonomic_and_functional_diversity_of_bacterial_communities_associated_with_melon_fly,_Zeugodacus_cucurbitae_(Diptera:_Tephritidae)	Current_Microbiology	Microbiology	Diptera	Tephritidae	>1_developmental_stage	Body	Whole	Yes	Qiagen	V3-V4	No	NA	NA	NA	NA	NA	NA	NA	No	NA	No	No	No	No	Yes	PRJNA587221	7
Chua	2018	Microbial_Community_Composition_Reveals_Spatial_Variation_and_Distinctive_Core_Microbiome_of_the_Weaver_Ant_Oecophylla_smaragdina_in_Malaysia	Scientific_reports	Microbiome	Hymenoptera	Formicidae	Adults	Body	Whole	Yes	Qiagen	V3-V4	No	NA	NA	NA	NA	NA	NA	NA	No	NA	No	No	No	No	Yes	SUB2165087	22
Coon	2022	Interspecies_microbiome_transplantation_recapitulates_microbial_acquisition_in_mosquitoes	Microbiome	Microbiome	Diptera	Culicidae	>1_developmental_stage	Body	Whole	Yes	Macherey-Nagel	V3-V4	No	NA	NA	NA	NA	NA	NA	NA	No	NA	No	No	No	Yes	Yes	PRJNA767109	17
Cui	2021	Midgut_bacterial_diversity_of_a_leaf-mining_beetle,_Dactylispa_xanthospila_(Gestro)_(Coleoptera:_Chrysomelidae:_Cassidinae)	Biodiversity_Data	Microbiome	Coleoptera	Chrysomelidae	>1_developmental_stage	Gut	Gut	Yes	Omega	V3-V4	No	NA	NA	NA	NA	NA	NA	NA	No	NA	No	No	No	Yes	Yes	MbPL201910038	1
Cui	2022	Diversity_and_antibacterial_potential_of_the_Actinobacteria_associated_with_Apis_mellifera_ligustica	Frontiers_in_Microbiology	Microbiology	Hymenoptera	Apidae	>1_developmental_stage	Body	Whole_and_Gut	Yes	MP_Biomedicals	V4	No	NA	NA	NA	NA	NA	NA	NA	No	NA	No	No	No	No	Yes	PRJNA883759,_PRJNA882994	2
daSilva	2022	Bacterial_diversity_in_Haemagogus_leucocelaenus_(Diptera:_Culicidae)_from_Vale_do_Ribeira,_SÃ£o_Paulo,_Brazil	BMC_Microbiology	Microbiology	Diptera	Culicidae	Adults	Body	Whole	Yes	ZymoBIOMICS	V4	No	NA	NA	NA	NA	NA	NA	NA	Yes	No	No	No	No	No	Yes	PRJNA820596	4
DeeTan	2022	Bacterial_Survey_in_the_Guts_of_Domestic_Silkworms,_Bombyx_mori_L.	Insects	Entomology	Lepidoptera	Bombycidae	Juveniles	Gut	Gut	No	ZymoBIOMICS	V3-V4	No	NA	NA	NA	NA	NA	NA	NA	No	NA	No	No	Yes	Yes	Yes	RR17009362_-_SRR17009393	3
deJonge	2020	Housefly_(Musca_domestica_L.)_associated_microbiota_across_different_life_stages	Scientific_reports	Microbiome	Diptera	Muscidae	>1_developmental_stage	Gut	Gut	No	Qiagen	V1-V3	Yes	EBCs	1	No	NA	Not_given	No	NA	No	NA	No	No	No	No	Yes	PRJEB31063	27
Deutscher	2018	Near_full-length_16S_rRNA_gene_next-generation_sequencing_revealed_Asaia_as_a_common_midgut_bacterium_of_wild_and_domesticated_Queensland_fruit_fly_larvae	Microbiome	Microbiome	Diptera	Tephritidae	Juveniles	Gut	Gut	Yes	MoBio_Laboratories	V4	Yes	EBCs	3/56	Yes	Yes	NA	Yes	Heuristically	No	NA	No	Yes	Yes	Yes	Yes	PRJNA412111	46	"Near full-length sequences were obtained for 56 larval samples and one PBS blank DNA extraction control." "Whether the OTU belonging to the Halomonadaceae family is a significant species in B. tryoni gut samples is questionable, as the PBS DNA extraction control possessed the same OTU."
Dong	2022	Gut_bacteria_reflect_the_adaptation_of_Diestrammena_japanica_(Orthoptera:_Rhaphidophoridae)_to_the_cave	Frontiers_in_microbiology	Microbiology	Orthoptera	Rhaphidophoridae	Adults	Gut	Gut	Yes	Qiagen	V3-V4	No	NA	NA	NA	NA	NA	NA	NA	No	NA	No	No	No	No	Yes	https://doi.org/10.6084/m9.figshare.20522079.v1	0
Dong	2022	Diversity_and_metabolic_potentials_of_microbial_communities_associated_with_pollinator_and_cheater_fig_wasps_in_fig-fig_wasp_mutualism_system	Frontiers_in_microbiology	Microbiology	Hymenoptera	Agaonidae	Adults	Body	Whole	Yes	Qiagen	Metagenomics	No	NA	NA	NA	NA	NA	NA	NA	No	NA	No	No	Yes	No	Yes	PRJNA893401	0
Donkersley	2022	Gut_microbial_community_supplementation_and_reduction_modulates_African_armyworm_susceptibility_to_a_baculovirus	FEMS	Microbiology	Lepidoptera	Noctuidae	Juveniles	Gut	Gut	Yes	Qiagen	Full_length	No	NA	NA	NA	NA	NA	NA	NA	Yes	No	No	No	No	No	Yes	SUB9585236	2
Du	2021	Multiple_data_demonstrate_that_bacteria_regulating_reproduction_could_be_not_the_cause_for_the_thelytoky_of_Diglyphus_wani_(Hymenoptera:_Eulophidae)	Insects	Entomology	Hymenoptera	Eulophidae	>1_developmental_stage	Body	Whole	Yes	Qiagen	V3-V4	No	NA	NA	NA	NA	NA	NA	NA	No	NA	No	No	No	No	No	NA	5
Du	2022	Dynamics_of_symbiotic_bacterial_community_in_whole_life_stage_of_Harmonia_axyridis_(Coleoptera:_Coccinellidae)	Frontiers_in_microbiology	Microbiology	Coleoptera	Coccinellidae	>1_developmental_stage	Body	Whole	Yes	Tiangen	V3-V4	No	NA	NA	NA	NA	NA	NA	NA	Yes	No	No	No	No	No	Yes	SRP254074	3
Duan	2020	Recent_infection_by_Wolbachia_alters_microbial_communities_in_wild_Laodelphax_striatellus_populations	Microbiome	Microbiome	Hemiptera	Delphacidae	Adults	Body	Whole	No	Qiagen	V3	No	NA	NA	NA	NA	NA	NA	NA	No	NA	No	No	No	No	Yes	SRP238740	38
Dudek	2017	Metagenomic_survey_of_bacteria_associated_with_the_invasive_ladybird_Harmonia_axyridis_(Coleoptera:_Coccinellidae)	European_journal_of_entomology	Entomology	Coleoptera	Coccinellidae	Adults	Body	Whole	No	Qiagen	V3-V4	No	NA	NA	NA	NA	NA	NA	NA	No	NA	No	No	No	No	No	NA	13
Duguma	2013	Bacterial_communities_associated_with_Culex_mosquito_larvae_and_two_emergent_aquatic_plants_of_bioremediation_importance	PloS_ONE	Microbiology	Diptera	Culicidae	Juveniles	Body	Whole	Yes	Qiagen	V3	No	NA	NA	NA	NA	NA	NA	NA	No	NA	No	No	Yes	No	Yes	MG-RAST_4984	58
Eason	2022	Characterization_of_Microbial_Communities_from_the_Alimentary_Canal_of_Typhaea_stercorea_(L.)_(Coleoptera:_Mycetophagidae)	Insects	Entomology	Coleoptera	Mycetophagidae	>1_developmental_stage	Gut	Gut	Yes	Qiagen	V3-V4	No	NA	NA	NA	NA	NA	NA	NA	Yes	No	No	No	No	No	No	NA	0
Eberhard	2022	Exposure_to_Trypanosoma_parasites_induces_changes_in_the_microbiome_of_the_Chagas_disease_vector_Rhodnius_prolixus	Microbiome	Microbiome	Hemiptera	Reduviidae	Adults	Gut	Gut	No	Qiagen	Shotgun_metagenomic_sequencing	No	NA	NA	NA	NA	NA	NA	NA	No	NA	No	No	No	No	Yes	PRJNA744378	0
ElHamss	2022	Spatio-temporal_changes_in_endosymbiont_diversity_and_composition_in_the_African_cassava_whitefly,_Bemisia_tabaci_SSA1	Frontiers_of_microbiology	Microbiology	Hemiptera	Aleyrodidae	>1_developmental_stage	Body	Whole	No	Protocol	V4-V5	No	NA	NA	NA	NA	NA	NA	NA	Yes	No	No	No	No	No	Yes	OP160987_to_OP160997	0
Enders	2022	Aphid_species_specializing_on_milkweed_harbor_taxonomically_similar_bacterial_communities_that_differ_in_richness_and_relative_abundance_of_core_symbionts	Scientific_reports	Microbiome	Hemiptera	Aphididae	Adults	Body	Whole	Yes	Qiagen	V4	No	NA	NA	NA	NA	NA	NA	NA	No	NA	No	Yes	Yes	No	Yes	PRJNA635683	0
Fagen	2012	Characterization_of_the_relative_abundance_of_the_citrus_pathogen_Ca._Liberibacter_asiaticus_in_the_microbiome_of_its_insect_vector,_Diaphorina_citri,_using_high_throughput_16S_rRNA_sequencing	The_open_microbiology_journal	Microbiology	Hemiptera	Liviidae	Adults	Body	Whole	No	Qiagen	V4	No	NA	NA	NA	NA	NA	NA	NA	Yes	No	No	No	No	No	No	NA	88
Fakhour	2021	Insight_into_the_bacterial_communities_of_the_subterranean_aphid_Anoecia_corni	PLoS_ONE	Microbiome	Hemiptera	Aphididae	Adults	Body	Whole	Yes	Qiagen	V3-V4	Yes	Not_given	No	Yes	Yes	NA	Yes	Heuristically	Yes	No	No	Yes	No	Yes	Yes	PRJEB35700	0	"As previously recommended [62,63], an additional filtering was performed by analyzing the negative controls in order to remove OTUs corresponding to potential contaminations.
Fami-Tafreshi	2022	Comparative_analysis_of_bacterial_communities_in_olive_psyllids,_Euphyllura_straminea_and_Euphyllura_pakistanica_expose_proteobacteria_dominance	Journal_of_Applied_Entomology	Entomology	Hemiptera	Aphalaridae	Adults	Body	Whole	Yes	Not_given	V3-V4	No	NA	NA	NA	NA	NA	NA	NA	Yes	No	No	No	Yes	No	Yes	https://doi.org/10.5281/zenodo.5910758	0
Gómez-Govea	2022	Suppression_of_Midgut_Microbiota_Impact_Pyrethroid_Susceptibility_in_Aedes_aegypti	Frontiers_in_microbiology	Microbiome	Diptera	Culicidae	Adults	Gut	Gut	Yes	ZymoBIOMICS	V1-V2_V3-V4	No	NA	NA	NA	NA	NA	NA	NA	Yes	No	No	No	No	No	Yes	OK646404-OK64646	3
Ganeshprasad	2022	Gut_bacterial_flora_of_open_nested_honeybee,_Apis_florea	Frontiers_in_Ecology_and_Evolution	Melittology	Hymenoptera	Apidae	Adults	Gut	Gut	Yes	Protocol	V4	No	NA	NA	NA	NA	NA	NA	NA	No	NA	No	Yes	No	No	Yes	PRJNA777397	5
Gasz	2021	Bacterial_association_observations_in_Lucilia_sericata_and_Lucilia_cuprina_organs_through_16S_rRNA_gene_sequencing	Applied_microbiology_and_biotechnology	Microbiology	Diptera	Calliphoridae	>1_developmental_stage	Gut	Gut	Yes	MoBio_Laboratories	V4	No	NA	NA	NA	NA	NA	NA	NA	No	NA	Yes	No	No	Yes	Yes	PRJNA659848	4
Gauthier	2015	Bacterial_Communities_Associated_with_Host-Adapted_Populations_of_Pea_Aphids_Revealed_by_Deep_Sequencing_of_16S_Ribosomal_DNA	PLoS_ONE	Microbiome	Hemiptera	Aphididae	Adults	Body	Whole	Yes	Qiagen	V4-V5	No	NA	NA	NA	NA	NA	NA	NA	No	NA	No	Yes	No	Yes	Yes	KP265043-KP265116	103
Ge	2021	Host_Species_and_Geography_Differentiate_Honeybee_Gut_Bacterial_Communities_by_Changing_the_Relative_Contribution_of_Community_Assembly_Processes	mBio	Melittology	Hymenoptera	Apidae	Adults	Gut	Gut	No	MP_Biomedicals	V3-V4	Yes	Not_given	No	No	NA	Not_given	No	NA	No	NA	No	No	No	Yes	Yes	PRJNA50571	27
Geerinck	2022	Diversity_and_composition_of_the_microbiome_associated_with_eggs_of_the_Southern_green_stinkbug,_Nezara_viridula_(Hemiptera:_Pentatomidae)	MicrobiologyOpen	Microbiology	Hemiptera	Pentatomidae	Juveniles	Both	Whole_and_wash	Yes	Qiagen	V4	Yes	EBCs+PCRblanks	No	Yes	Yes	NA	Yes	Other	Yes	Yes	No	No	Yes	Yes	Yes	PRJNA869923	4	"Next,bacterial sequences were classified into zero‐radius operational taxonomic units (zOTUs) (Edgar, 2016), also known as amplicon sequence variants (ASVs) (Callahan et al., 2017) by the UNOISE3 algorithm as implemented in USEARCH (Edgar & Flyvbjerg, 2015). Further, the data set was analyzed in R (v3.5.2) using microDecon (v1.2.0) (McKnight et al., 2019) to correct for the presence of potential…
Geng	2022	16S_rRNA_Gene_Sequencing_Reveals_Specific_Gut_Microbes_Common_to_Medicinal_Insects	Frontiers_in_microbiology	Microbiology	Multiple	Multiple	>1_developmental_stage	Gut	Gut	Yes	Protocol	V3-V4	No	NA	NA	NA	NA	NA	NA	NA	No	NA	No	No	Yes	No	No	NA	1
Giglio	2021	Gut_microbial_community_response_to_herbicide_exposure_in_a_ground_beetle	Journal_of_applied_entomology	Entomology	Coleoptera	Carabidae	Adults	Gut	Gut	Yes	Omega	V4	Yes	EBCs	No	No	NA	Not_given	No	NA	No	NA	No	No	No	Yes	No	NA	14
Gordon	2016	Phylogenetic_evidence_for_ancient_and_persistent_environmental_symbiont_reacquisition_in_Largidae_(Hemiptera:_Heteroptera)	Applied_and_environmental_microbiology	Microbiology	Hemiptera	Heteroptera	Adults	Gut	Gut	Yes	Qiagen	V5-V6	No	NA	NA	NA	NA	NA	NA	NA	No	NA	No	No	No	No	Yes	SRP078165	0
Goretty	2019	Analysis_of_the_bacterial_communities_and_endosymbionts_of_natural_populations_of_Bemisia_tabaci_in_several_crop_fields_from_Mexico_semi-arid_zone	Annals_of_microbiology	Microbiology	Hemiptera	Aleyrodidae	Adults	Body	Whole	Yes	Protocol	V3-V4	No	NA	NA	NA	NA	NA	NA	NA	No	NA	No	No	No	No	Yes	PRJNA521383	8
Green	2021	North_American_Fireflies_Host_Low_Bacterial_Diversity	Invertebrate_microbiology	Microbiome	Coleoptera	Lampyridae	>1_developmental_stage	Both	Whole_and_Gut	Yes	Protocol	V4	Yes	EBCs	22/133	No	Yes	NA	Yes	Decontam	No	NA	No	Yes	Yes	Yes	Yes	PRJNA563849	0	"Samples were screened for contamination using the decontam v1.2.1 [39] prevalence protocol with a default threshold value of 0.1. No reads were flagged as contamination, and 17 samples with 0 reads were removed, resulting in 1675 unique ASVs (Suppl. File S1). Negative control samples were not considered further.
Green	2022	Trachymyrmex_septentrionalis_Ant_Microbiome_Assembly_Is_Unique_to_Individual_Colonies_and_Castes	mSphere	Microbiology	Hymenoptera	Formicidae	Adults	Both	Whole_and_Gut	Yes	Protocol	V4	Yes	EBCs	16/281	Yes	Yes	NA	Yes	Decontam	No	NA	No	No	Yes	Yes	Yes	PRJNA687229	1	"Samples were screened for contamination using the decontam v1.2.1 (62) prevalence protocol with a default threshold value of 0.1. No reads were flagged as contaminants for any of the data sets, resulting in 1,798, 1,353, 470, and 161 unique ASVs for the multistate, two-colony, pupae, and whole-ant/gut dissection data sets, respectively (supplemental File 1, https://github.com/klassen-lab/Green_2…
Guo	2020	Characterization_of_bacterial_communities_associated_with_the_pinewood_nematode_insect_vector_Monochamus_alternatus_Hope_and_the_host_tree_Pinus_massoniana	BMS_GENOMICS	Microbiology	Coleoptera	Cerambycidae	>1_developmental_stage	Gut	Gut	Yes	Omega	V3-V4	No	NA	NA	NA	NA	NA	NA	NA	No	NA	No	No	Yes	No	Yes	PRJNA561715	0
Guo	2022	Bacterial_and_fungal_communities_within_and_among_geographic_samples_of_the_hemp_pest_Psylliodes_attenuata_from_China	Frontiers_in_microbiology	Microbiology	Coleoptera	Chrysomelidae	Adults	Body	Whole	Yes	Omega	V3-V4	No	NA	NA	NA	NA	NA	NA	NA	No	NA	No	No	No	No	Yes	PRJNA843905	1
Hadapad	2019	Bacterial_communities_in_the_gut_of_wild_and_mass-reared_Zeugodacus_cucurbitae_and_Bactrocera_dorsalis_revealed_by_metagenomic_sequencing	BMC_Microbiology	Microbiology	Diptera	Tephritidae	Adults	Gut	Gut	Yes	Invitrogen	V3-V4	No	NA	NA	NA	NA	NA	NA	NA	No	NA	No	No	Yes	No	No	NA	13
Haji	2022	Lack_of_host_phylogenetic_structure_in_the_gut_bacterial_communities_of_New_Zealand_cicadas_and_their_interspecific_hybrids	Scientific_reports	Microbiome	Hemiptera	Cicadidae	Adults	Gut	Gut	Yes	MoBio_Laboratories	V4	Yes	EBCs+PCRblanks	No	Yes	Yes	NA	Yes	Decontam	Yes	No	No	Yes	Yes	Yes	Yes	PRJNA879614	2	"We then used the R package decontam49 to identify putative contaminants. However, we were unsuccessful in identifying contaminants with our post-PCR DNA concentration data using the frequency-based filters under reasonable thresholds due to large inter-sample variability in the presence and abundance of different ASVs. Instead, we relied on control samples in the B2 and B3 datasets. We used the …
Hall	2021	Temporal_changes_in_the_microbiome_of_stingless_bee_foragers_following_colony_relocation	FEMS_microbiology_ecology	Melittology	Hymenoptera	Apidae	Adults	Body	Whole	No	Qiagen	V3-V4	Yes	EBCs	No	Yes	Yes	NA	No	NA	Yes	No	No	No	Yes	No	Yes	PRJNA629630	16
Hammer	2014	Metamorphosis_of_a_Butterfly-Associated_Bacterial_Community	PLoS_ONE	Microbiome	Lepidoptera	Nymphalidae	>1_developmental_stage	Body	Whole	Yes	MoBio_Laboratories	V4	No	NA	NA	NA	NA	NA	NA	NA	No	NA	No	No	Yes	No	Yes	ERP003400	127
Hammer	2015	Evidence-based_recommendations_on_storing_and_handling_specimens_for_analyses_of_insect_microbiota	PeerJ	Microbiome	Multiple	Multiple	Adults	Gut	Whole	Yes	MoBio_Laboratories	V4	No	NA	NA	NA	NA	NA	NA	NA	No	NA	No	No	Yes	Yes	Yes	10.6084/m9.figshare.1396464	99
Hammer	2021	Are_bacterial_symbionts_associated_with_gall_induction_in_insects	Arthropod-Plant_Interactions		Multiple	Multiple	>1_developmental_stage	Body	Whole	No	MoBio_Laboratories	V4	Yes	EBCs	17/104	Yes	Yes	NA	Yes	Decontam	No	NA	No	No	Yes	Yes	Yes	https://doi.org/10.6084/m9.figshare.13140422.v1	12	"Further sequence data processing and analysis were conducted in R v. 3.6.0 (R Core Team 2019). Contaminants were identified by their prevalence in 17 DNA extraction blanks and no-template PCR controls using the decontam package (Davis et al. 2018) and then removed from all samples. All blanks and, to be conservative, 3 insect samples (1 each of Gnorimoschema gallaesolidaginis, Rhinusa pilosa, an…
He	2021	Microbiome_structure_of_the_aphid_Myzus_persicae_(Sulzer)_is_shaped_by_different_Solanaceae_plant_diets	Frontiers_in_Microbiology	Microbiology	Hemiptera	Aphididae	Adults	Gut	Gut	No	MP_Biomedicals	V4	Yes	PCRblanks	No	No	No	Other	No	NA	Yes	No	No	No	Yes	No	Yes	PRJEB42912	13
Hu	2022	Analysis_of_the_bacterial_communities_of_four_predatory_natural_enemies_collected_from_a_Northern_China_Bt_cotton_field	Journal_of_Asia-Pacific_Entomology	Entomology	Multiple	Multiple	Adults	Body	Whole	Yes	Tiangen	V3-V4	No	NA	NA	NA	NA	NA	NA	NA	No	NA	No	No	No	No	Yes	PRJNA542598	0
Huang	2019	Microbial_Communities_in_Different_Developmental_Stages_of_the_Oriental_Fruit_Fly,_Bactrocera_dorsalis,_Are_Associated_with_Differentially_Expressed_Peptidoglycan_Recognition_Protein-Encoding_Genes	Applied_and_environmental_microbiology	Microbiology	Diptera	Tephritidae	>1_developmental_stage	Body	Whole	No	Tiangen	V3-V4	No	NA	NA	NA	NA	NA	NA	NA	No	NA	No	No	No	No	Yes	PRJNA523027	10
Huang	2021	Host_Phylogeny_and_Diet_Shape_Gut_Microbial_Communities_Within_Bamboo-Feeding_Insects	Frontiers_in_microbiology	Microbiology	Multiple	Multiple	>1_developmental_stage	Gut	Gut	No	Qiagen	V3-V4	No	NA	NA	NA	NA	NA	NA	NA	No	NA	No	No	No	No	Yes	DRA009676	21
Janke	2022	Bacterial_ectosymbionts_in_cuticular_organs_chemically_protect_a_beetle_during_molting_stages	ISME	Microbiology	Coleoptera	Tenebrionidae	>1_developmental_stage	Ectosymbionts,_Accessory_glands	Whole_and_wash	Yes	Epicentre	V4	No	NA	NA	NA	NA	NA	NA	NA	Yes	No	No	No	Yes	No	Yes	PRJNA790999	11
Javal	2022	Does_Host_Plant_Drive_Variation_in_Microbial_Gut_Communities_in_a_Recently_Shifted_Pest	Microbial_Ecology	Microbiology	Coleoptera	Cerambycidae	Juveniles	Gut	Gut	No	Qiagen	V4	Yes	EBCS+PCRblanks	5	No	Yes	NA	No	NA	No	NA	No	Yes	No	Yes	Yes	https://doi.org/10.5281/zenodo.6341252	2
Jeon	2011	The_Intestinal_Bacterial_Community_in_the_Food_Waste-Reducing_Larvae_of_Hermetia_illucens	Current_microbiology	Microbiology	Diptera	Stratiomyidae	Juveniles	Gut	Gut	Yes	Axygen	V1-V3	No	NA	NA	NA	NA	NA	NA	NA	No	NA	No	No	No	No	Yes	ERP000383	125
Jing	2014	The_bacterial_communities_in_plant_phloem-sap-feeding_insects	Molecular_Ecology	Microbiome	Hemiptera	Aleyrodidae	Adults	Body	Whole	No	Qiagen	V6-V7	Yes	EBCs	2	No	Yes	NA	Yes	Heuristically	Yes	No	No	No	No	No	Yes	NCBI_Accession_noCP003868_for_Portiera,_JN896335_for_Arsenophonus,_JQ009300_for_Hamiltonella,_DQ077707_for_Rickettsia1,_JN204501_for_Rickettsia2_and_DQ402518_for_Wolbachia.	85	"OTUs with either single reads or fewer reads than in the negative controls were excluded, and OTUs with <10 reads were included if they met the criteria (≥3 reads in total, present in >1 sample) recommended by Morgan et al. (2013). "
Jones	2013	A_cross-taxon_analysis_of_insect-associated_bacterial_diversity	PLoS_ONE	Microbiome	Multiple	Multiple	Adults	Body	Whole	Yes	MoBio_Laboratories	V1-V2	No	NA	NA	NA	NA	NA	NA	NA	No	NA	No	No	No	No	Yes	HE660361_-__HE661175	129
Jones	2015	Flea-Associated_Bacterial_Communities_across_an_Environmental_Transect_in_a_Plague-Endemic_Region_of_Uganda	PLoS_ONE	Microbiome	Siphonaptera	Ceratophyllidae	Adults	Body	Whole	Yes	MoBio_Laboratories	V1-V2	No	NA	NA	NA	NA	NA	NA	NA	No	NA	No	No	No	No	Yes	KT589425 –KT589833	16
Jones	2019	Host_plant_and_population_source_drive_diversity_of_microbial_gut_communities_in_two_polyphagous_insects	Scientific_reports	Microbiome	Lepidoptera	Noctuidae	Juveniles	Gut	Gut	Yes	ZymoBIOMICS	V4	Yes	Sequencingblank	No	No	Yes	NA	Yes	DIY	No	NA	No	No	No	No	Yes	PRJNA507591	83	"Prior to subsequent analysis, samples were evaluated against a negative sequencing control, and two OTUs were removed from subsequent analyses."
Jousselin	2016	Assessment_of_a_16S_rRNA_amplicon_Illumina_sequencing_procedure_for_studying_the_microbiome_of_a_symbiont_rich_aphid_genus	Molecular_Ecology_Resources	Microbiome	Hemiptera	Aphididae	Adults	Body	Whole	No	Qiagen	V4	Yes	EBCs+PCRblanks	No	Yes	Yes	NA	Yes	Heuristically	No	NA	No	No	No	Yes	No	NA	59	"Bacterial diversity in negative and positive controls - Negative controls generally contained ubiquitous bacteria, such as Anoxybacillus, Methylobacterium and bacteria from the Comamonadaceae family (Figs 2 and S3, Supporting information). Overall, our negative controls contained very few bacteria that were also found in aphid samples: only 123 of the 37 509 unique sequences from all reads were …
Kakumanu	2018	Overlapping_community_compositions_of_gut_and_fecal_microbiomes_in_lab-reared_and_field-collected_German_cockroaches	Applied_and_environmental_microbiology	Microbiology	Blattodea	Ectobiidae	Adults	Gut	Whole_and_Gut	Yes	Qiagen	V4	Yes	PCRblanks	No	No	Yes	NA	No	NA	Yes	No	No	Yes	Yes	Yes	Yes	PRJNA415481	51	Also sampled frass
Kandasamy	2022	Unraveling_bacterial_diversity_of_the_Indian_Lac_Insect_Kerria_lacca_(Kerr)_using_next_generation_sequencing	International_Journal_of_Tropical_Insect_Science	Entomology	Hemiptera	Kerriidae	Adults	Body	Whole	No	HiMedia	V3-V4	No	NA	NA	NA	NA	NA	NA	NA	No	NA	No	No	No	No	Yes	PRJNA638760	5
Karimian	2022	Comparative_analysis_of_the_gut_microbiota_of_sand_fly_vectors_of_zoonotic_visceral_leishmaniasis_(ZVL)_in_Iran;_host-environment_interplay_shapes_diversity	PLoS_Neglected_Tropical_Diseases	Microbiome	Diptera	Psychodidae	Adults	Gut	Gut	Yes	Qiagen	V3	Yes	EBCs+PCRblanks	3	No	Yes	NA	No	NA	No	NA	No	No	No	Yes	No	NA	4
Kolasa	2019	How_Hosts_Taxonomy,_Trophy,_and_Endosymbionts_Shape_Microbiome_Diversity_in_Beetles	Microbial_ecology	Microbiology	Coleoptera	Carabidae,_Staphylinidae,_Curculionidae,_Chrysomelidae,_Scarabaeidae	Adults	Gut	Gut	Yes	Promega	V4	Yes	EBCs	No	No	No	Other	No	NA	No	NA	No	No	No	No	Yes	https://www.ncbi.nlm.nih.gov/sra	36
Koneru	2016	The_bacterial_community_of_entomophilic_nematodes_and_host_beetles	Molecular_Ecology	Microbiome	Coleoptera	Scarabaeidae	Adults	Body	Whole	Yes	MoBio_Laboratories	V4	Yes	EBCs	4_(1_for_every_96-well_plate)	Yes	Yes	NA	Yes	Other	No	NA	No	Yes	No	Yes	Yes	GenBank_Accession_nos:_JX649208-JX649221,_NCBI_SRA:_PRJNA294696,_SRX1620494,_SRP071330,_SRX1620813.	25	"Three of the four negative pooled PCR controls showed faint bands in the gels and were sequenced. There were 549 combined OTUs present in the negative controls, which constitute 6% of the OTUs present in the beetle samples and 39% of the OTUs present in the nematode samples. We analysed the data by removing these 549 OTUs from beetle and nematode data, and we found that the trends remained the s…
Koskinioti	2019	The_effects_of_geographic_origin_and_antibiotic_treatment_on_the_gut_symbiotic_communities_of_Bactrocera_oleae_populations	Entomologia_Experimentalis_et_Applicata	Microbiome	Diptera	Tephritidae	>1_developmental_stage	Gut	Gut	Yes	Qiagen	V1-V3_V6-V8	No	NA	NA	NA	NA	NA	NA	NA	No	NA	No	Yes	No	No	Yes	PRJNA490261	27
Lampert	2019	Diet_is_not_the_primary_driver_of_bacterial_community_structure_in_the_gut_of_litter-feeding_cockroaches	BMC_Microbiology	Microbiology	Blattodea	Polyphagidae	Adults	Gut	Gut	No	Protocol	V3-V4	No	NA	NA	NA	NA	NA	NA	NA	No	NA	No	No	No	No	Yes	PRJNA448568	22
Landry	2015	Composition_of_the_spruce_budworm_(Choristoneura_fumiferana)_midgut_microbiota_as_affected_by_rearing_conditions	PLoS_ONE	Microbiome	Lepidoptera	Tortricidae	Juveniles	Gut	Gut	Yes	Qiagen	V6-V8	No	NA	NA	NA	NA	NA	NA	NA	No	NA	No	No	Yes	No	Yes	SRP065845â€”PRJNA300845	27
Landry	2022	Spruce_budworm_bacterial_communities_vary_among_sites_and_host_tree_species_in_a_boreal_landscape	Journal_of_Biogeography	Microbiome	Lepidoptera	Tortricidae	Juveniles	Body	Whole	No	Qiagen	V5-V6	Yes	EBCs+PCRblanks	No	No	Yes	NA	No	NA	No	NA	Yes	Yes	No	No	Yes	PRJNA701313	0
Li	2016	Can_closed_artificial_ecosystem_have_an_impact_on_insect_microbial_community_A_case_study_of_yellow_mealworm_(Tenebrio_molitor_L.)	Ecological_Engineering	Microbiome	Coleoptera	Tenebrionidae	Juveniles	Gut	Whole_and_Gut	No	BioBasic	V4	No	NA	NA	NA	NA	NA	NA	NA	No	NA	No	No	No	No	No	NA	26
Li	2020	Newly_introduced_Cardinium_endosymbiont_reduces_microbial_diversity_in_the_rice_brown_planthopper_Nilaparvata_lugens	FEMS_Microbiology_Ecology	Microbiology	Hemiptera	Delphacidae	>1_developmental_stage	Body	Whole_and_Gut	Yes	Qiagen	V3-V4	No	NA	NA	NA	NA	NA	NA	NA	Yes	No	No	No	No	No	No	NA	8
Li	2021	Gut_Structure_and_Microbial_Communities_in_Sirex_noctilio_(Hymenoptera:_Siricidae)_and_Their_Predicted_Contribution_to_Larval_Nutrition	Frontiers_in_Microbiology	Microbiology	Hymenoptera	Siricidae	>1_developmental_stage	Gut	Gut	No	ZymoBIOMICS	V3-V4	Yes	EBCs+PCRblanks	No	No	No	Not_given	No	NA	No	NA	No	No	Yes	No	Yes	PRJNA683715	11
Li	2022	The_Phylosymbiosis_Pattern_Between_the_Fig_Wasps_of_the_Same_Genus_and_Their_Associated_Microbiota	Frontiers_in_Micriobiology	Microbiology	Hymenoptera	Agaonidae	Adults	Body	Whole	Yes	Qiagen	V4	Yes	EBCs+PCRblanks	No	No	No	Not_given	No	NA	No	NA	No	No	No	Yes	Yes	https://figshare.com/,_doi:_10.6084/m9.figshare.16853656,_doi:_10.6084/m9.figshare.17078801,_doi:_10.6084/m9.figshare.17075978.	1
Li	2022	Impact_of_Sulfoxaflor_Exposure_on_Bacterial_Community_and_Developmental_Performance_of_the_Predatory_Ladybeetle_Propylea_japonica	Microbial_Ecology	Microbiology	Coleoptera	Coccinellidae	Juveniles	Body	Whole	Yes	MP_Biomedicals	V3-V4	Yes	EBCs	No	No	No	Not_given	No	NA	Yes	No	No	No	No	No	Yes	PRJNA840872	1
Li	2022	Fall_Armyworm_Gut_Bacterial_Diversity_Associated_with_Different_Developmental_Stages,_Environmental_Habitats,_and_Diets	Insects	Entomology	Lepidoptera	Noctuidae	>1_developmental_stage	Gut	Gut	Yes	MP_Biomedicals	V3-V4	Yes	EBCs+PCRblanks	No	Yes	Yes	NA	Yes	DIY	No	NA	No	No	Yes	Yes	Yes	PRJNA790707	11	"Negative controls are key to identify potential contamination. In this study, no bacteria were detected in the negative control, and the contamination of environmental and reagent microorganisms was excluded."
Li	2022	The_Impact_of_Environmental_Habitats_and_Diets_on_the_Gut_Microbiota_Diversity_of_True_Bugs_(Hemiptera:_Heteroptera)	Biology	Microbiome	Hemiptera	Notonectidae,_Belostomatidae,_Nepidae,_Reduviidae,_Nabidae,_Miridae,_Aradidae,_and_Pyrrhocoridae	Adults	Gut	Gut	No	Protocol	V3-V4	Yes	EBCs	No	No	No	Not_given	No	NA	Yes	No	Yes	No	Yes	No	Yes	PRJNA804667	8
Li	2022	The_functional_microbiota_of_on-_and_off-year_moso_bamboo_(Phyllostachys_edulis)_influences_the_development_of_the_bamboo_pest_Pantana_phyllostachysae	BMC_Plant_Biology	Microbiome	Lepidoptera	Lymantriidae	Adults	Gut	Gut	No	MoBio_Laboratories	V3-V4	No	NA	NA	NA	NA	NA	NA	NA	No	NA	No	No	No	No	Yes	PRJNA778056	2
Li	2022	Impact_of_disinfectants_on_the_intestinal_bacterial_symbionts_and_immunity_of_silkworm_(Bombyx_mori_L.)	Environmental_Science_and_Pollution_Research	Microbiome	Lepidoptera	Bombycidae	Juveniles	Gut	Gut	Yes	Omega	V3-V4	No	NA	NA	NA	NA	NA	NA	NA	Yes	No	No	No	No	No	Yes	PRJNA682934	2
Lima	2018	Bacterial_community_composition_in_the_salivary_glands_of_triatomines_(Hemiptera:_Reduviidae)	PloS_Neglected_Tropical_Diseases	Microbiome	Hemiptera	Reduviidae	Adults	Salivary_glands,_Surface	Gland_and_wash	No	MoBio_Laboratories	V1-V3	No	NA	NA	NA	NA	NA	NA	NA	No	NA	No	No	Yes	No	Yes	SRP119410	15
Liu	2018	Diversity_of_Bacterial_Communities_in_the_Intestinal_Tracts_of_Two_Geographically_Distant_Populations_of_Bactrocera_dorsalis_(Diptera:_Tephritidae)	Journal_of_Economic_Entomology	Entomology	Diptera	Tephritidae	Adults	Gut	Gut	Yes	Omega	V4	No	NA	NA	NA	NA	NA	NA	NA	No	NA	No	No	No	No	Yes	PRJNA456853	12
Liu	2020	Comparison_of_gut_bacterial_communities_and_their_associations_with_host_diets_in_four_fruit_borers	Pest_management_science	Microbiome	Diptera	Drosophilidae	Juveniles	Gut	Gut	Yes	Omega	V3-V4	No	NA	NA	NA	NA	NA	NA	NA	No	NA	No	No	Yes	No	No	NA	40
Liu	2022	Strong_linkage_between_symbiotic_bacterial_community_and_host_age_and_morph_in_a_hemipteran_social_insect	Invertebrate_Microbiology	Microbiology	Hemiptera	Aphididae	>1_developmental_stage	Body	Whole	Yes	Qiagen	V3-V4	Yes	EBCs	No	No	No	Not_given	No	NA	No	NA	No	No	No	No	Yes	PRJNA837194	2
Liu	2022	Comparative_microbiome_analysis_reveals_bacterial_communities_associated_with_Candidatus_Liberibacter_asiaticus_infection_in_the_Huanglongbing_insect_vector_Diaphorina_citri	Journal_of_Asia-Pacific_Entomology	Entomology	Hemiptera	Liviidae	Adults	Body	Whole	Yes	MinkaGene	V3-V4	No	NA	NA	NA	NA	NA	NA	NA	No	NA	No	No	No	No	No	NA	4
Liu	2022	First_determination_of_DNA_virus_and_some_additional_bacteria_from_Melophagus_ovinus_(sheep_ked)_in_Tibet,_China	Frontiers_of_Microbiology	Microbiology	Diptera	Hippoboscidae	Adults	Body	Whole	Yes	TaKaRa	V3-V4	No	NA	NA	NA	NA	NA	NA	NA	No	NA	No	No	Yes	No	Yes	PRJNA849748_and_PRJNA85236	1
Liu	2022	Biodegradation_of_polyether-polyurethane_foam_in_yellow_mealworms_(Tenebrio_molitor)_and_effects_on_the_gut_microbiome	Chemosphere	Microbiome	Coleoptera	Tenebrionidae	Juveniles	Gut	Gut	Yes	Qiagen	V3-V4	No	NA	NA	NA	NA	NA	NA	NA	No	NA	No	No	No	No	No	NA	23
Lu	2019	Host_plants_influence_the_composition_of_the_gut_bacteria_in_Henosepilachna_vigintioctopunctata	PLoS_ONE	Microbiome	Coleoptera	Coccinellidae	Juveniles	Gut	Gut	Yes	Magen	V3-V4	No	NA	NA	NA	NA	NA	NA	NA	No	NA	No	No	No	No	Yes	PRJNA503516	26
Lv	2021	Comparison_of_Gut_Bacterial_Communities_of_Fall_Armyworm_(Spodoptera_frugiperda)_Reared_on_Different_Host_Plants	International_Journal_of_Molecular_Sciences	Microbiology	Lepidoptera	Noctuidae	Juveniles	Gut	Gut	Yes	Magen	V3-V4	Yes	PCRblanks	No	No	No	Not_given	No	NA	No	NA	No	No	No	No	No	NA	23
Lyra	2018	The_Intestinal_Microbiota_of_Tadpoles_Differs_from_Those_of_Syntopic_Aquatic_Invertebrates	Microbial_Ecology	Microbiology	Multiple	Multiple	Adults	Body	Whole	No	MoBio_Laboratories	V4	No	NA	NA	NA	NA	NA	NA	NA	No	NA	No	Yes	No	No	Yes	PRJNA368741	17
Ma	2022	Composition_and_Diversity_of_Gut_Bacterial_Community_in_Different_Life_Stages_of_a_Leaf_Beetle_Gastrolina_depressa	Microbial_Ecology	Microbiology	Coleoptera	Chrysomelidae	Juveniles	Gut	Gut	Yes	MP_Biomedicals	V3-V4	Yes	EBCs	No	Yes	Yes	NA	Yes	DIY	No	NA	No	No	No	No	Yes	PRJNA768929	6	"The negative control (NC) sample showed an obviously different bacterial community with fewer shared ASVs than those in treatment groups, confirming the absence of contaminants in our experiment (Table S1). Thus, the NC was excluded in the following analysis."
Magagnoli	2022	The_ground_beetle_Pseudoophonus_rufipes_gut_microbiome_is_influenced_by_the_farm_management_system	Scientific_reports	Microbiome	Coleoptera	Carabidae	Adults	Gut	Gut	Yes	ZymoBIOMICS	V3-V4	No	NA	NA	NA	NA	NA	NA	NA	Yes	No	No	No	No	No	Yes	PRJNA798890	3
Majumder	2019	Next-Generation_Sequencing_reveals_relationship_between_the_larval_microbiome_and_food_substrate_in_the_polyphagous_Queensland_fruit_fly	Scientific_reports	Microbiome	Diptera	Tephritidae	Juveniles	Body	Whole	Yes	Qiagen	V1-V3	No	NA	NA	NA	NA	NA	NA	NA	Yes	No	No	No	No	No	Yes	PRJNA528521	20
Majumder	2020	Microbiome_of_the_Queensland_fruit_fly_through_metamorphosis	Mircoorganisms	Microbiology	Diptera	Tephritidae	>1_developmental_stage	Gut	Gut	Yes	Qiagen	V1-V3	No	NA	NA	NA	NA	NA	NA	NA	No	NA	No	Yes	Yes	No	Yes	PRJNA556787	19
Malathi	2018	Gut_Bacterial_Diversity_of_Insecticide-Susceptible_and_-Resistant_Nymphs_of_the_Brown_Planthopper_Nilaparvata_lugens_Stal_(Hemiptera:_Delphacidae)_and_Elucidation_of_Their_Putative_Functional_Roles	Journal_of_Microbiology_and_Biotechnology	Microbiology	Hemiptera	Delphacidae	Juveniles	Gut	Gut	Yes	Qiagen	V3	No	NA	NA	NA	NA	NA	NA	NA	No	NA	No	No	No	No	Yes	SRP075392	21
Mancini	2018	Estimating_bacteria_diversity_in_different_organs_of_nine_species_of_mosquito_by_next_generation_sequencing	BMC_Microbiology	Microbiology	Diptera	Culicidae	Adults	Gut	Gut	Yes	Invitrogen	V4	No	NA	NA	NA	NA	NA	NA	NA	No	NA	No	Yes	No	Yes	Yes	PRJNA416453	71
Marynowska	2020	Compositional_and_functional_characterisation_of_biomass-degrading_microbial_communities_in_guts_of_plant_fibre-_and_soil-feeding_higher_termites	Microbiome	Microbiome	Hymenoptera	Termitidae	Adults	Gut	Gut	Yes	Qiagen	V6-V8	Yes	EBCs	No	No	Yes	NA	Yes	Other	No	NA	No	No	No	Yes	Yes	MH067978_to_MH068018	0	"Contaminating rRNA reads were further removed using the SortMeRNA 2.0 software [32]."
Mason	2014	Acquisition_and_Structuring_of_Midgut_Bacterial_Communities_in_Gypsy_Moth_(Lepidoptera:_Erebidae)_Larvae	Environmental_entomology	Entomology	Lepidoptera	Erebidae	Juveniles	Gut	Gut	No	Epicentre	V6-V8	Yes	PCRblanks	No	No	No	Not_given	No	NA	No	NA	No	Yes	Yes	Yes	Yes	SRP030624	0
Mason	2017	Within_gut_physicochemical_variation_does_not_correspond_to_distinct_resident_fungal_and_bacterial_communities_in_the_tree-killing_xylophage,_Anoplophora_glabripennis	Journal_of_Insect_Physiology	Entomology	Coleoptera	Cerambycidae	Juveniles	Gut	Gut	Yes	ZymoBIOMICS	V4	No	NA	NA	NA	NA	NA	NA	NA	Yes	No	Yes	Yes	No	No	Yes	PRJNA343943	10
Mason	2019	Bacterial_and_Fungal_Midgut_Community_Dynamics_and_Transfer_Between_Mother_and_Brood_in_the_Asian_Longhorned_Beetle_(Anoplophora_glabripennis),_an_Invasive_Xylophage	Microbial_Ecology	Microbiology	Coleoptera	Cerambycidae	>1_developmental_stage	Gut	Gut	Yes	ZymoBIOMICS	V4	No	NA	NA	NA	NA	NA	NA	NA	Yes	No	No	Yes	No	No	No	NA	27
McFrederick	2014	Interactions_between_fungi_and_bacteria_influence_microbial_community_structure_in_the_Megachile_rotundata_larval_gut	Proceedings_of_the_Royal_Society	Melittology	Hymenoptera	Megachilidae	Juveniles	Gut	Gut	No	Protocol	V1-V3	Yes	EBCs	No	Yes	No	Low_biomass	No	NA	Yes	No	No	No	No	No	Yes	SRP021036	42
Mejia-Alvarado	2021	Structure_and_dynamics_of_the_gut_bacterial_community_across_the_developmental_stages_of_the_coffee_berry_borer,_Hypothenemus_hampei	Frontiers_in_Microbiology	Microbiology	Coleoptera	Curculionidae	>1_developmental_stage	Gut	Gut	Yes	Qiagen	V3-V4	No	NA	NA	NA	NA	NA	NA	NA	No	NA	No	No	No	No	Yes	PRJNA682196	6
Men	2022	Symbiotic_Microorganisms_and_Their_Different_Association_Types_in_Aquatic_and_Semiaquatic_Bugs	Microbiology_Spectrum	Microbiology	Hemiptera	Multiple	Adults	Body	Whole	Yes	Qiagen	Full_length	No	NA	NA	NA	NA	NA	NA	NA	No	NA	No	No	Yes	No	Yes	PRJCA007913	0
Meng	2019	16S_rRNA_Gene_Sequencing_Reveals_a_Shift_in_the_Microbiota_of_Diaphorina_citri_During_the_Psyllid_Life_Cycle	Frontiers_in_Microbiology	Microbiology	Hemiptera	Liviidae	>1_developmental_stage	Body	Whole	Yes	Qiagen	V3-V4	No	NA	NA	NA	NA	NA	NA	NA	Yes	No	No	Yes	No	Yes	Yes	SRP178960	35
Meng	2022	Investigation_of_Gut_Bacterial_Communities_of_Asian_Citrus_Psyllid_(Diaphorina_citri)_Reared_on_Different_Host_Plants	Insects	Entomology	Hemiptera	Liviidae	Adults	Gut	Gut	Yes	Omega	V3-V4	No	NA	NA	NA	NA	NA	NA	NA	No	NA	No	No	No	No	Yes	PRJNA515577	6
Mereghetti	2019	Evidence_for_a_conserved_microbiota_across_the_different_developmental_stages_of_Plodia_interpunctella	Insect_Science	Entomology	Lepidoptera	Pyralidae	>1_developmental_stage	Body	Whole	Yes	Protocol	V1-V3	Yes	EBCs	No	No	No	Not_given	No	NA	No	NA	No	No	No	No	Yes	PRJEB21609	22
Michell	2021	Microbiomes_of_willow-galling_sawflies:_effects_of_host_plant,_gall_type,_and_phylogeny_on_community_structure_and_function	Genome	Microbiome	Hymenoptera	Tenthredinidae	Juveniles	Body	Whole	Yes	Qiagen	V4	No	NA	NA	NA	NA	NA	NA	NA	No	NA	No	Yes	Yes	No	Yes	PRJNA604091	7
Mikaelyan	2015	Diet_is_the_primary_determinant_of_bacterial_community_structure_in_the_guts_of_higher_termites	Molecular_ecology	Microbiology	Blattodea	Termitidae	Adults	Gut	Gut	No	Protocol	V3-V4	No	NA	NA	NA	NA	NA	NA	NA	No	NA	No	No	No	No	No	NA	126
Mikaelyan	2016	Deterministic_Assembly_of_Complex_Bacterial_Communities_in_Guts_of_Germ-Free_Cockroaches	Applied_and_Environmental_Microbiology	Microbiology	Blattodea	Blattidae	>1_developmental_stage	Gut	Gut	Yes	Protocol	V3-V4	No	NA	NA	NA	NA	NA	NA	NA	No	NA	No	No	No	No	No	NA	50
Minard	2014	Pyrosequencing_16S_rRNA_genes_of_bacteria_associated_with_wild_tiger_mosquito_Aedes_albopictus:_a_pilot_study	Frontiers_in_Cellular_and_Infection_Microbiology	Microbiology	Diptera	Culicidae	Adults	Body	Whole	Yes	Protocol	V5-V6	No	NA	NA	NA	NA	NA	NA	NA	Yes	No	No	No	No	No	No	NA	49
Mogouong	2020	Gut_microbiome_of_the_emerald_ash_borer,_Agrilus_planipennis_Fairmaire,_and_its_relationship_with_insect_population_density	FEMS_Microbiology_Ecology	Microbiology	Coleoptera	Buprestidae	Adults	Gut	Gut	Yes	Protocol	V6-V8	Yes	PCRblanks	No	No	No	Not_given	No	NA	No	NA	No	No	Yes	No	Yes	PRJNA544945	8
Mohlmann	2022	Species_Identity,_Life_History,_and_Geographic_Distance_Influence_Gut_Bacterial_Communities_in_Lab-Reared_and_European_Field-Collected_Culicoides_Biting_midges	Microbial_Ecology	Microbiology	Diptera	Ceratopogonidae	>1_developmental_stage	Body	Whole	Yes	Protocol	V4	Yes	EBCs	14/30	Yes	Yes	NA	Yes	Heuristically	Yes	No	No	No	Yes	Yes	Yes	https://www.ncbi.nlm.nih.gov/bioproject/756562	2	"lowed the complete protocol from DNA extraction to sequencing. These samples contained no insect material but generated bacterial sequences nevertheless. Such contaminants can originate from reagents used in the DNA extraction, PCR or next-generation sequencing library preparation, as well as from human skin, oral and respiratory microbiota [53, 54]. These 14 samples contained 907 ASVs with a to…
Montagna	2015	Metamicrobiomics_in_herbivore_beetles_of_the_genus_Cryptocephalus_(Chrysomelidae):_toward_the_understanding_of_ecological_determinants_in_insect_symbiosis	Insect_Science	Entomology	Coleoptera	Melyridae	Adults	Gut	Gut	Yes	Qiagen	V1-V3	No	NA	NA	NA	NA	NA	NA	NA	No	NA	No	Yes	Yes	No	Yes	PRJEB5251	38
Montoya-Porras	2018	16S_rRNA_gene_amplicon_sequencing_reveals_dominance_of_Actinobacteria_in_Rhodnius_pallescens_compared_to_Triatoma_maculata_midgut_microbiota_in_natural_populations_of_vector_insects_from_Colombia	Acta_Tropica	Public_health	Hemiptera	Reduviidae	Adults	Gut	Gut	Yes	MP_Biomedicals	V4	No	NA	NA	NA	NA	NA	NA	NA	No	NA	No	No	Yes	No	Yes	SAMN06704920,_SAMN06704921	31
Morera-Margarit	2019	The_bacterial_community_associated_with_adult_vine_weevil_(Otiorhynchus_sulcatus)_in_UK_populations_growing_on_strawberry_is_dominated_by_Candidatus_Nardonella	Entomologia_Experimentalis_et_Applicata	Entomology	Coleoptera	Curculionidae	Adults	Body	Whole	Yes	Macherey-Nagel	V4	Yes	EBCs	No	No	Yes	NA	Yes	Taxa_overlap	No	NA	No	No	Yes	Yes	Yes	PRJEB28361	7
Morrow	2017	Symbionts_in_waiting:_the_dynamics_of_incipient_endosymbiont_complementation_and_replacement_in_minimal_bacterial_communities_of_psyllids	Microbiome	Microbiome	Hemiptera	Psylloidea	>1_developmental_stage	Body	Whole	Yes	Qiagen	V3-V4	No	NA	NA	NA	NA	NA	NA	NA	Yes	No	No	Yes	Yes	No	Yes	PRJNA381972	44
Muturi	2018	Mosquito_microbiota_cluster_by_host_sampling_location	Parasites_&_Vectors	Microbiology	Diptera	Culicidae	Adults	Body	Whole	Yes	Qiagen	V3-V5	Yes	EBCs	No	Yes	Yes	NA	Yes	DIY	Yes	No	No	No	No	Yes	Yes	PRJNA477711	50	"To reduce the problem of spurious OTUs, OTUs accounting for less than 0.005% of the total number of sequences were discarded before downstream analysis [50]. This procedure also removed the bacterial sequences that were detected in the negative control."
Muturi	2021	Blood_meal_source_and_mixed_blood-feeding_influence_gut_bacterial_community_composition_in_Aedes_aegypti	Parasite_&_Vectors	Microbiology	Diptera	Culicidae	Adults	Gut	Gut	Yes	Qiagen	V3-V4	No	NA	NA	NA	NA	NA	NA	NA	No	NA	No	Yes	No	No	No	NA	17
Naaz	2020	Developmental_stage-associated_microbiota_profile_of_the_peach_fruit_fly,_Bactrocera_zonata_(Diptera:_Tephritidae)_and_their_functional_prediction_using_16S_rRNA_gene_metabarcoding_sequencing	3_Biotech	Microbiome	Diptera	Tephritidae	>1_developmental_stage	Body	Whole	Yes	Qiagen	V3-V4	No	NA	NA	NA	NA	NA	NA	NA	No	NA	No	No	Yes	No	Yes	PRJNA570100	4
Nakabachi	2020	16S_rRNA_sequencing_detected_Profftella,_Liberibacter,_Wolbachia,_and_Diplorickettsia_from_relatives_of_the_Asian_citrus_psyllid	Invertebrate_Microbiology	Microbiology	Hemiptera	Psylloidea	Adults	Body	Whole	No	Qiagen	V4	No	NA	NA	NA	NA	NA	NA	NA	No	NA	No	Yes	No	No	Yes	DRR190968_-_DRR190970	21
Napflin	2018	Host_effects_on_microbiota_community_assembly	Journal_of_Animal_Ecology	Entomology	Hymenoptera	Apidae	Adults	Gut	Gut	No	Qiagen	V3-V4	Yes	EBCs+PCRblanks	No	Yes	Yes	NA	Yes	DIY	No	NA	No	No	Yes	No	Yes	PRJEB22577	36	"Negatives and Steriles, in particular, showed overall low read quality, a low proportion of merged reads (Figure S2a), a high proportion of chloroplast and mitochondrial sequences (Figure S2b) and two orders of magnitude fewer clean reads (Figure S2c). This leads us to conclude that Steriles are indeed sterile (Figure S2d). The remnant sequences in these samples did not allow us to deduce meanin…
Neupane	2022	Effects_of_habitat_and_sampling_time_on_bacterial_community_composition_and_diversity_in_the_gut_of_the_female_house_fly,_Musca_domestica_Linnaeus_(Diptera:_Muscidae)	Medical_and_Veterinary_Entomology	Entomology	Diptera	Muscidae	Adults	Gut	Gut	No	ZymoBIOMICS	V3-V4	Yes	Mock_community	No	No	Yes	NA	Yes	DIY	No	NA	No	No	Yes	No	Yes	PRJNA753053	2	" Erroneous OTUs (OTUs in bacterial control samples that were classified other than Staphylococcus) were determined and removed from all samples. "
Nikolouli	2020	Genetic_structure_and_symbiotic_profile_of_worldwide_natural_populations_of_the_Mediterranean_fruit_fly,_Ceratitis_capitata	BMC_Genetics	Microbiome	Diptera	Tephritidae	Adults	Body	Whole	Yes	blirt	V3-V4	Yes	EBCs+PCRblanks	No	No	No	Not_given	No	NA	No	NA	No	No	No	No	Yes	PRJNA662444	11
Nobles	2020	Effects_of_life_stage,_site,_and_species_on_the_dragonfly_gut_microbiome	Microorganisms	Microbiology	Odonata	Multiple	>1_developmental_stage	Gut	Gut	Yes	Qiagen	V4	No	NA	NA	NA	NA	NA	NA	NA	No	NA	No	No	Yes	No	Yes	PRJNA597338	15
Ochoa-Sánchez	2022	Bitter_friends_are_not_always_toxic:_The_loss_of_acetic_acid_bacteria_and_the_absence_of_Komagataeibacter_in_the_gut_microbiota_of_the_polyphagous_fly_Anastrepha_ludens_could_inhibit_its_development_in_Psidium_guajava_in_contrast_to_A._striata_and_A._frat	Frontiers_in_Microbiology	Microbiology	Diptera	Tephritidae	Juveniles	Gut	Gut	Yes	Qiagen	V3-V4	No	NA	NA	NA	NA	NA	NA	NA	No	NA	No	No	Yes	No	Yes	PRJNA684483	4
Osei-Poku	2012	Deep_sequencing_reveals_extensive_variation_in_the_gut_microbiota_of_wild_mosquitoes_from_K_enya	Molecular_Ecology	Microbiome	Diptera	Culicidae	Adults	Gut	Gut	Yes	Qiagen	V3	Yes	EBCs	No	No	No	NA	No	NA	No	NA	No	No	Yes	No	Yes	SRR516961	220
Ourry	2020	Long-lasting_effects_of_antibiotics_on_bacterial_communities_of_adult_flies	FEMS_Microbiology_Ecology	Microbiology	Diptera	Anthomyiidae	Adults	Body	Whole	No	Protocol	V5-V7	No	NA	NA	NA	NA	NA	NA	NA	No	NA	No	No	No	Yes	Yes	PRJEB36052	10
Ourry	2021	Influential_insider:_Wolbachia,_an_intracellular_symbiont,_manipulates_bacterial_diversity_in_its_insect_host	Microorganisms	Microbiology	Diptera	Anthomyiidae	Adults	Body	Whole	No	Protocol	V5-V7	No	NA	NA	NA	NA	NA	NA	NA	No	NA	No	No	No	No	Yes	PRJEB45534	6
Przemieniecki	2022	Polyethylene,_polystyrene_and_lignocellulose_wastes_as_mealworm_(Tenebrio_molitor_L.)_diets_and_their_impact_on_the_breeding_condition,_biometric_parameters,_metabolism,_and_digestive_microbiome	Science_of_the_Total_Environment	Microbiome	Coleoptera	Tenebrionidae	Juveniles	Gut	Gut	No	Qiagen	V3-V4	No	NA	NA	NA	NA	NA	NA	NA	Yes	No	No	No	No	No	No	NA	12
Ptaszyńska	2021	Amplicon_sequencing_of_variable_16S_rRNA_from_bacteria_and_ITS2_regions_from_fungi_and_plants,_reveals_honeybee_susceptibility_to_diseases_results_from_their_forage_availability_under_anthropogenic_landscapes	Pathogens	Microbiology	Hymenoptera	Apidae	Adults	Body	Whole	No	Qiagen	V3-V4	Yes	PCRblanks	No	No	No	Not_given	No	NA	No	NA	No	No	No	Yes	Yes	RJNA686953	15
Qin	2022	Effects_of_Microbial_Transfer_during_Food-Gut-Feces_Circulation_on_the_Health_of_Bombyx_mori	Microbiology_Spectrum	Microbiology	Lepidoptera	Bombycidae	Juveniles	Gut	Gut	Yes	Omega	V5-V6	No	NA	NA	NA	NA	NA	NA	NA	No	NA	No	No	Yes	No	Yes	PRJNA791511	5
Ramalho	2017	Microbial_composition_of_spiny_ants_(Hymenoptera:_Formicidae:_Polyrhachis)_across_their_geographic_range	BMC_Evolutionary_Biology	Microbiome	Hymenoptera	Formicidae	Adults	Body	Whole	No	Qiagen	V4	No	NA	NA	NA	NA	NA	NA	NA	Yes	No	No	No	No	No	Yes	SRR5136256,_SRP095836	39
Ranjith	2016	Bacterial_communities_associated_with_the_gut_of_tomato_fruit_borer,_Helicoverpa_armigera_(Hubner)_(Lepidoptera:_Noctuidae)_based_on_Illumina_Next-Generation_Sequencing	Journal_of_Asia-Pacific_Entomology	Entomology	Lepidoptera	Noctuidae	Juveniles	Gut	Gut	Yes	Protocol	V3	No	NA	NA	NA	NA	NA	NA	NA	No	NA	No	No	No	No	Yes	SRR1914365	18
Ravigne	2022	Fruit_fly_phylogeny_imprints_bacterial_gut_microbiota	Evolutionary_Applications	Microbiome	Diptera	Tephritidae	Adults	Gut	Gut	Yes	Qiagen	Full_length	No	NA	NA	NA	NA	NA	NA	NA	No	NA	No	No	No	No	Yes	PRJNA781104	4
Ren	2022	Gut_symbiotic_bacteria_are_involved_in_nitrogen_recycling_in_the_tephritid_fruit_fly_Bactrocera_dorsalis	BMC_Biology	Microbiome	Diptera	Tephritidae	>1_developmental_stage	Gut	Gut	Yes	Omega	Not_given	No	NA	NA	NA	NA	NA	NA	NA	Yes	No	No	Yes	Yes	No	Yes	PRJNA763789	8
Rocha	2022	Habitat_and_Host_Species_Drive_the_Structure_of_Bacterial_Communities_of_Two_Neotropical_Trap-Jaw_Odontomachus_Ants	Microbial_Ecology	Microbiology	Hymenoptera	Formicidae	Adults	Body	Whole	Yes	Qiagen	V4	Yes	EBCs	4/260	Yes	Yes	NA	Yes	Decontam	No	NA	No	Yes	Yes	Yes	Yes	SAMN17861685_to_SAMN17861972	1	"Four extraction controls were included by doing the same procedures on laboratory pure water. After initial processing, the feature table was submitted to different filtering steps to avoid contaminants and spurious sequences in the downstream analyses [57]. Decontam was the first used to remove contaminants based n their prevalence in samples and controls (threshold=0.5) [58]."
Rogers	2014	Anterior_Foregut_Microbiota_of_the_Glassy-Winged_Sharpshooter_Explored_Using_Deep_16S_rRNA_Gene_Sequencing_from_Individual_Insects	PloS_ONE	Microbiome	Hemiptera	Cicadellidae	Adults	Gut	Gut	No	Protocol	V6	No	NA	NA	NA	NA	NA	NA	NA	Yes	No	No	No	Yes	Yes	No	NA	23
Rogers	2016	Deep_16S_rRNA_gene_sequencing_of_anterior_foregut_microbiota_from_the_blue-green_sharpshooter_(Graphocephala_atropunctata)	Journal_of_Applied_Entomology	Entomology	Hemiptera	Cicadellidae	Adults	Gut	Gut	No	Protocol	Full_length	No	NA	NA	NA	NA	NA	NA	NA	Yes	No	No	No	No	No	No	NA	4
Rothman	2018	Longitudinal_effects_of_supplemental_forage_on_the_honey_bee_(Apis_mellifera)_microbiota_and_inter-and_intra-colony_variability	Invertebrate_Microbiology	Melittology	Hymenoptera	Apidae	Adults	Gut	Gut	Yes	Qiagen	V5-V6	Yes	EBCs	3	Yes	Yes	NA	Yes	Taxa_overlap	No	NA	No	Yes	Yes	Yes	Yes	SRR5532840-SRR5533128	34	" For reagent controls, we included three blank samples, which we included in all subsequent library preparation steps and sequence processing" "We then usedthe resulting taxonomy to remove mitochondria, chloroplast,and reagent contaminants (Supplemental File F1, identifiedfrom blank control samples and (Salter et al. 2014)) from the OTU table."
Rothman	2019	The_bumble_bee_microbiome_increases_survival_of_bees_exposed_to_selenate_toxicity	Environmental_Microbiology	Melittology	Hymenoptera	Apidae	Adults	Body	Whole	No	Qiagen	V5-V6	Yes	EBCs	4	Yes	Yes	NA	Yes	Taxa_overlap	Yes	No	No	No	Yes	Yes	Yes	SRR6788889-SRR6788898,_SRR6788969-SRR6788978,_SRR6788989-SRR6789000_and_SRR6789009-SRR6789022	41	"We included four blanks to control for contamination, which were included in all library preparation and sequence processing steps." ". We then removed reads matching mitochondria and contaminants (Salter et al., 2014) as identified in our blank samples from the feature tables. After filtering out contaminants, we aligned the representative sequences against the SILVA reference alignment with MA…
Rubin	2014	DNA_extraction_protocols_cause_differences_in_16S_rRNA_amplicon_sequencing_efficiency_but_not_in_community_profile_composition_or_structure	MicrobiologyOpen	Microbiology	Hymenoptera	Formicidae	>1_developmental_stage	Body	Whole_and_Gut	Yes	MoBio_Laboratories	V4	Yes	EBCs	3/188	No	No	Not_given	No	NA	Yes	Yes	No	No	No	Yes	Yes	SRP033241	76	"To serve as negative controls, three blank extractions with no insect material were also performed for each extraction protocol. " "Melt curves were used to confirm the absence of qPCR primer dimers and we confirmed that amplification resulted from ant-associated communities and not contaminating DNA by com- paring to no template controls.
RuizBarrionuevo	2022	The_Bacterial_and_Fungal_Gut_Microbiota_of_the_Greater_Wax_Moth,_Galleria_mellonella_L._Consuming_Polyethylene_and_Polystyrene	Frontiers_in_Microbiology	Microbiology	Lepidoptera	Pyralidae	Juveniles	Gut	Gut	Yes	Qiagen	V4	No	NA	NA	NA	NA	NA	NA	NA	No	NA	No	No	Yes	No	Yes	ERP135546	11
Sabree	2014	Host-specific_assemblages_typify_gut_microbial_communities_of_related_insect_species	SpringerPlus	Microbiome	Blattodea	Multiple	Adults	Gut	Gut	No	MoBio_Laboratories	V6-V9	No	NA	NA	NA	NA	NA	NA	NA	No	NA	No	No	Yes	Yes	Yes	NA	46
Sanders	2017	Dramatic_differences_in_gut_bacterial_densities_correlate_with_diet_and_habitat_in_rainforest_ants	Integrative_and_Comparative_Biology	Microbiome	Hymenoptera	Formicidae	Adults	Gut	Gut	Yes	MoBio_Laboratories	V4	Yes	EBCs	No	No	No	Not_given	No	NA	Yes	Yes	No	No	No	Yes	Yes	ERP014516	64	Due to background amplification from 16S rRNA genes present in reagents, some amplification was observed at high cycle numbers in no-template controls (mean NTC amplification estimated at 85 copies/mL). The mean background amplification from three no-template controls per plate was subtracted from each sample on that plate, and samples below this limit of detection normalized to 1 copy per microl…
Schuler	2022	Investigating_the_microbial_community_of_Cacopsylla_spp._as_potential_factor_in_vector_competence_of_phytoplasma	Environmental_Microbiology	Microbiology	Hemiptera	Psyllidae	Adults	Body	Whole	No	Qiagen	V4	Yes	EBCs	No	Yes	Yes	NA	No	NA	Yes	Yes	No	Yes	Yes	Yes	No	NA	9	"All ASVs present in the NTC were also removed, except for three ASVs corresponding to Carsonella and ‘Ca. P. mali’ (Table S2)"
Segata	2016	The_reproductive_tracts_of_two_malaria_vectors_are_populated_by_a_core_microbiome_and_by_gender-and_swarm-enriched_microbial_biomarkers	Scientific_reports	Microbiome	Diptera	Culicidae	Adults	Body	Whole	No	Qiagen	V4	No	NA	NA	NA	NA	NA	NA	NA	No	NA	No	No	Yes	No	No	NA	75
Segers	2019	Abdominal_microbial_communities_in_ants_depend_on_colony_membership_rather_than_caste_and_are_linked_to_colony_productivity	Ecology_and_Evolution	Microbiome	Hymenoptera	Formicidae	Adults	Gut	Gut	Yes	Epicentre	V4	Yes	EBCs+PCRblanks	No	Yes	Yes	NA	Yes	DIY	Yes	No	No	No	Yes	Yes	Yes	PRJNA574251	19	"Also, OTUs were removed from the table if they were not, in terms of relative abundance, at least five times more common in an experimental sample than in a control and we only kept OTUs that contributed at least 0.1% to the community of at least one sample."
Shaha	2022	Mining_the_diversity_and_functional_profile_of_bacterial_symbionts_from_the_larvae_of_Chironomus_circumdatus_(bloodworms)	Microbiologica	Microbiology	Diptera	Chironomidae	Juveniles	Body	Whole	Yes	Qiagen	V3-V4	No	NA	NA	NA	NA	NA	NA	NA	No	NA	No	No	No	No	No	NA	2
Shang	2021	Evaluation_of_sublethal_and_transgenerational_effects_of_sulfoxaflor_on_Aphis_gossypii_via_life_table_parameters_and_16S_rRNA_sequencing	Pest_Management_Science	Microbiome	Hemiptera	Aphididae	Adults	Body	Whole	No	MP_Biomedicals	V3-V4	No	NA	NA	NA	NA	NA	NA	NA	No	NA	No	No	No	Yes	Yes	PRJNA689863	16
Sigut	2022	Fungi_are_more_transient_than_bacteria_in_caterpillar_gut_microbiomes	Scientific_reports	Microbiome	Lepidoptera	Noctuidae	Juveniles	Gut	Gut	Yes	Macherey-Nagel	V5-V6	Yes	EBCs	3_per_96_well_plate	Yes	Yes	NA	Yes	Decontam	No	NA	Yes	Yes	Yes	Yes	Yes	PRJNA694554	5	"Further, we identified contaminant ASVs using the “decontam” package79 based on the prevalence method with extraction controls as negatives (three per each 96-well plate)."
Simhadri	2017	The_gut_commensal_microbiome_of_Drosophila_melanogaster_is_modified_by_the_endosymbiont_Wolbachia	MSphere	Microbiome	Diptera	Drosophilidae	Adults	Gut,_Food	Whole	Yes	Qiagen	V1-V2	No	NA	NA	NA	NA	NA	NA	NA	Yes	No	No	No	No	No	Yes	PRJNA381361	84
Soh	2022	Bacterial_symbionts_influence_host_susceptibility_to_fenitrothion_and_imidacloprid_in_the_obligate_hematophagous_bed_bug,_Cimex_hemipterus	Scientific_reports	Microbiome	Hemiptera	Cimicidae	Adults	Body	Whole	Yes	Favorgen	V3-V4	No	NA	NA	NA	NA	NA	NA	NA	No	NA	Yes	Yes	Yes	No	Yes	PRJNA815933	13
Song	2019	Composition_and_change_in_the_microbiome_of_Diaphorina_citri_infected_with_Candidatus_Liberibacter_asiaticus_in_China	International_Journal_of_Tropical_Insect_Science	Entomology	Hemiptera	Liviidae	Adults	Body	Whole	Yes	Axygen	V4	No	NA	NA	NA	NA	NA	NA	NA	No	NA	No	Yes	No	No	No	NA	0
Starhova	2022	Microbiome_of_pear_psyllids:_A_tale_about_closely_related_species_sharing_their_endosymbionts	Environmental_Microbiology	Microbiology	Hemiptera	Psyllidae	>1_developmental_stage	Body	Whole	No	Omega	V3-V4	Yes	EBCs	No	Yes	Yes	NA	Yes	Taxa_overlap	No	NA	No	No	Yes	Yes	Yes	OK561501	10	"All ASVs amplified in the negative controls (N= 193) were removed from the ASV table to eliminate potential contaminants from downstream analyses"
Stathopoulou	2019	Irradiation_effect_on_the_structure_of_bacterial_communities_associated_with_the_oriental_fruit_fly,_Bactrocera_dorsalis	Entomologia_Experimentalis_et_Applicata	Entomology	Diptera	Tephritidae	>1_developmental_stage	Body	Whole	Yes	Protocol	V3-V4	Yes	Not_given	No	No	No	Not_given	No	NA	No	NA	No	No	No	No	Yes	PRJNA487998	13
Subta	2020	Bacterial_communities_in_three_parts_of_intestinal_tracts_of_carpenter_bees_(Xylocopa_tenuiscapa)	Insects	Melittology	Hymenoptera	Apidae	Adults	Gut	Gut	Yes	Qiagen	V3-V4	No	NA	NA	NA	NA	NA	NA	NA	No	NA	No	No	No	No	Yes	PRJNA525318	8
Tabbabi	2021	Comparative_Analysis_of_Bacterial_Communities_in_Lutzomyia_ayacuchensis_Populations_with_Different_Vector_Competence_to_Leishmania_Parasites_in_Ecuador_and_Peru	Microorganisms	Microbiology	Diptera	Psychodidae	Adults	Body	Whole	Yes	Protocol	V3-V4	No	NA	NA	NA	NA	NA	NA	NA	No	NA	No	No	No	No	Yes	SAMN16706340-SAMN16706373	4
Tegtmeier	2021	Culture-independent_and_culture-dependent_characterization_of_the_black_soldier_fly_gut_microbiome_reveals_a_large_proportion_of_culturable_bacteria_with_potential_for_industrial_applications	Microorganisms	Microbiology	Diptera	Stratiomyidae	Juveniles	Gut	Gut	Yes	Macherey-Nagel	V3-V4	No	NA	NA	NA	NA	NA	NA	NA	No	NA	No	Yes	No	No	Yes	PRJNA739514	21
Telang	2018	Metagenome_and_Culture-Based_Methods_Reveal_Candidate_Bacterial_Mutualists_in_the_Southern_House_Mosquito_(Diptera:_Culicidae)	Journal_of_Medical_Entomology	Entomology	Diptera	Culicidae	Adults	Gut	Gut	Yes	MoBio_Laboratories	V4	No	NA	NA	NA	NA	NA	NA	NA	No	NA	No	No	No	No	No	NA	4
Tinker	2020	Phylosymbiosis_across_Deeply_Diverging_Lineages_of_Omnivorous_Cockroaches_(Order_Blattodea)	Applied_and_Environmental_Microbiology	Microbiology	Blattodea	Blaberidae,_Blattidae,_Corydiidae,_Ectobiidae	Adults	Gut	Gut	Yes	Omega	V4	Yes	EBCs	No	No	No	Not_given	No	NA	No	NA	No	No	Yes	No	Yes	RP132948	24
Tobias	2020	Enzymatic_biosynthesis_of_B-complex_vitamins_is_supplied_by_diverse_microbiota_in_the_Rhodnius_prolixus_anterior_midgut_following_Trypanosoma_cruzi_infection	Computational_and_Structural_Biotechnology_Journal	Microbiome	Hemiptera	Reduviidae	Juveniles	Gut	Gut	No	Qiagen	Shotgun_metagenomic_sequencing	No	NA	NA	NA	NA	NA	NA	NA	No	NA	No	No	No	Yes	Yes	PRJEB33861	13
Ugwu	2022	Monocot_diet_sources_drive_diversity_of_gut_bacterial_communities_in_Spodoptera_frugiperda_(Lepidoptera:_Noctuidae)_larvae	Journal_of_Applied_Entomology	Entomology	Lepidoptera	Noctuidae	Juveniles	Body	Whole	No	Protocol	V3-V4	No	NA	NA	NA	NA	NA	NA	NA	No	NA	No	No	Yes	No	Yes	PRJNA734744	6
vandenBosch	2020	The_Microbial_Diversity_of_Cabbage_Pest_Delia_radicum_Across_Multiple_Life_Stages	Frontiers_in_Microbiology	Microbiology	Diptera	Anthomyiidae	>1_developmental_stage	Body	Whole	Yes	Qiagen	V3-V4	No	NA	NA	NA	NA	NA	NA	NA	No	NA	Yes	Yes	Yes	No	Yes	PRJNA573643	7
Vandeweyer	2017	Metagenetic_analysis_of_the_bacterial_communities_of_edible_insects_from_diverse_production_cycles_at_industrial_rearing_companies	International_Journal_of_Food_Microbiology	Microbiology	Multiple	Multiple	>1_developmental_stage	Body	Whole	No	Protocol	V4	No	NA	NA	NA	NA	NA	NA	NA	No	NA	No	No	Yes	No	Yes	PRJNA390238	47
vanSchooten	2018	Conserved_microbiota_among_young_Heliconius_butterfly_species	PeerJ	Microbiome	Lepidoptera	Nymphalidae	Adults	Gut	Gut	Yes	Qiagen	V4	Yes	PCRblanks	No	No	No	Not_given	No	NA	No	NA	No	No	Yes	No	Yes	SAMN07498379_-_SAMN07498418	22	Although we had negative controls for PCR, these were not sequenced.
Vilanova	2016	The_Generalist_Inside_the_Specialist:_Gut_Bacterial_Communities_of_Two_Insect_Species_Feeding_on_Toxic_Plants_Are_Dominated_by_Enterococcus_sp.	Frontiers_in_Microbiology	Microbiology	Lepidoptera	Noctuidae,_Sphingidae	Juveniles	Gut	Gut	No	Protocol	V1-V3	No	NA	NA	NA	NA	NA	NA	NA	No	NA	No	No	No	No	Yes	4639004.3_-_46390015.3	93
Voirol	2021	How_the_'kitome'_influences_the_characterization_of_bacterial_communities_in_lepidopteran_samples_with_low_bacterial_biomass	Journal_of_Applied_Microbiology	Microbiology	Lepidoptera	Pieridae	>1_developmental_stage	Body	Whole	No	Qiagen	V3-V4	Yes	EBCs	No	Yes	Yes	NA	Yes	Other	No	NA	No	No	Yes	Yes	Yes	PRJNA640344	8	"Since our analysis indicated the presence of bacterial contaminants in the kits, we included the detected bacteria taxa (‘kitomes’) of NECs in this analysis. We conducted a PCoA ordination of Bray–Curtis dissimilarity (based on the bacteria genera detected and their abundance) followed by permutational analysis of multivariate homogeneity of group dispersions (Fig. 5)."
Voulgari-Kokota	2022	Houseflies_harbor_less_diverse_microbiota_under_laboratory_conditions_but_maintain_a_consistent_set_of_host-associated_bacteria	Scientific_reports	Microbiome	Diptera	Muscidae	>1_developmental_stage	Body	Whole	No	Qiagen	V4	No	NA	NA	NA	NA	NA	NA	NA	Yes	No	No	Yes	Yes	No	Yes	PRJNA806649	3
Waidele	2017	Differential_Ecological_Specificity_of_Protist_and_Bacterial_Microbiomes_across_a_Set_of_Termite_Species	Frontiers_in_Microbiology	Micobiology	Blattodea	Kalotermitidae	Adults	Gut	Gut	No	Protocol	V4	No	NA	NA	NA	NA	NA	NA	NA	No	NA	No	Yes	No	No	No	NA	24
Wang	2019	Insight_into_the_microbial_world_of_Bemisia_tabaci_cryptic_species_complex_and_its_relationships_with_its_host	Scientific_reports	Microbiome	Hemiptera	Aleyrodidae	Adults	Body	Whole	No	Qiagen	V4-V5	No	NA	NA	NA	NA	NA	NA	NA	No	NA	No	No	No	No	Yes	SRP117655	19
Wang	2020	Diversity,_Composition_and_Functional_Inference_of_Gut_Microbiota_in_Indian_Cabbage_white_Pieris_canidia_(Lepidoptera:_Pieridae)	Life	Microbiome	Lepidoptera	Pieridae	>1_developmental_stage	Gut	Gut	No	MoBio_Laboratories	V3-V4	No	NA	NA	NA	NA	NA	NA	NA	No	NA	No	Yes	No	No	Yes	PRJNA595480	11
Wang	2022	Similar_Bacterial_Communities_among_Different_Populations_of_a_Newly_Emerging_Invasive_Species,_Tuta_absoluta_(Meyrick)	Insects	Entomology	Lepidoptera	Gelechiidae	Adults	Gut	Gut	Yes	Tiangen	V3-V4	No	NA	NA	NA	NA	NA	NA	NA	No	NA	No	No	No	No	No	NA	8
Wang	2022	Dynamic_changes_of_gut_bacterial_communities_present_in_larvae_of_Anoplophora_glabripennies_collected_at_different_developmental_stages	Archives_of_Insect_Biochemistry	Entomology	Coleoptera	Cerambycidae	Juveniles	Gut	Gut	No	Magen	V3-V4	No	NA	NA	NA	NA	NA	NA	NA	No	NA	No	No	Yes	No	Yes	PRJNA822074	1
Wang	2022	Different_plastics_ingestion_preferences_and_efficiencies_of_superworm_(Zophobas_atratus_Fab.)_and_yellow_mealworm_(Tenebrio_molitor_Linn.)_associated_with_distinct_gut_microbiome_changes	Science_of_the_Total_Environment	Microbiome	Coleoptera	Tenebrionidae	Juveniles	Gut	Gut	No	Not_given	V3-V4	No	NA	NA	NA	NA	NA	NA	NA	No	NA	No	No	No	No	No	NA	0
Wang	2022	Effect_of_carbendazim_on_honey_bee_health:_Assessment_of_survival,_pollen_consumption,_and_gut_microbiome_composition	Ecotoxicology_and_Environmental_Safety	Melittology	Hymenoptera	Apidae	Adults	Gut	Gut	No	Tiangen	V4	No	NA	NA	NA	NA	NA	NA	NA	Np	NA	No	No	Yes	No	No	NA	6
Wang	2022	Comparison_of_Gut_Bacterial_Communities_of_Locusta_migratoria_manilensis_(Meyen)_Reared_on_Different_Food_Plants	Biology	Microbiome	Orthoptera	Acrididae	Juveniles	Body	Whole	Yes	MoBio_Laboratories	V3-V4	No	NA	NA	NA	NA	NA	NA	NA	No	NA	No	No	No	No	Yes	PRJNA858491	4
Wang	2022	The_Effect_of_Pine_Wood_Nematode_Bursaphelenchus_xylophilus_(Steiner_and_Buhrer)_Nickle_on_Intestinal_Bacterial_Community_of_Insect_Vector_Monochamus_saltuarius_(Coleoptera:_Cerambycidae)	Forests	Microbiome	Coleoptera	Cerambycidae	Adults	Gut	Gut	Yes	Not_given	V3-V4	No	NA	NA	NA	NA	NA	NA	NA	No	NA	No	Yes	No	No	No	NA	0
Wang	2022	Implications_of_environmentally_shaped_microbial_communities_for_insecticide_resistance_in_Sitobion_miscanthi	Environmental_Research	Microbiome	Hemiptera	Aphididae	Adults	Body	Whole	No	Tiangen	V4	No	NA	NA	NA	NA	NA	NA	NA	No	NA	No	No	No	No	No	NA	4
Weatherbee	2017	The_Dynamic_Maggot_Mass_Microbiome	Annals_of_the_Entomological_Society_of_America	Entomology	Diptera	Calliphoridae	Juveniles	Body	Whole	Yes	Invitrogen	V4	No	NA	NA	NA	NA	NA	NA	NA	No	NA	No	No	No	No	No	NA	35
Wei	2020	Gut_bacterial_communities_and_their_contribution_to_performance_of_specialistAlticaflea_beetles	Microbial_Ecology	Microbiology	Coleoptera	Chrysomelidae	Adults	Gut	Gut	Yes	MoBio_Laboratories	V3-V4	Yes	PCRblanks	1	No	No	Other	No	NA	No	NA	No	Yes	No	No	Yes	PRJNA601281	6
Wong	2011	Low_diversity_bacterial_community_in_the_gut_of_the_fruitfly_Drosophila_melanogaster	Environmental_Microbiology	Microbiology	Diptera	Drosophilidae	>1_developmental_stage	Gut	Gut	Yes	Qiagen	V2	Yes	EBCs	No	Yes	Yes	NA	Yes	Other	Yes	No	No	Yes	No	Yes	Yes	SRA023605.3	355	"Phylotypes with < 10 reads or fewer reads than in the reagent-only control were interpreted as contaminants, and removed."
Wong	2013	The_inconstant_gut_microbiota_of_Drosophila_species_revealed_by_16S_rRNA_gene_analysis	The_ISME_journal	Microbiome	Diptera	Drosophilidae	Adults	Gut	Whole_and_Gut	Yes	Protocol	V2	Yes	PCRblanks	No	Yes	Yes	NA	Yes	DIY	No	NA	No	No	No	No	No	NA	251	"OTUs with either single reads or fewer reads than in the negative controls were excluded."
Woruba	2019	Diet_and_irradiation_effects_on_the_bacterial_community_composition_and_structure_in_the_gut_of_domesticated_teneral_and_mature_Queensland_fruit_fly,_Bactrocera_tryoni_(Diptera:_Tephritidae)	BMC_Microbiology	Microbiology	Diptera	Tephritidae	>1_developmental_stage	Gut	Gut	Yes	Qiagen	V3-V4	No	NA	NA	NA	NA	NA	NA	NA	No	NA	No	No	Yes	No	Yes	PRJNA579218	22
Wu	2022	Cd_exposure-triggered_susceptibility_to_Bacillus_thuringiensis_in_Lymantria_dispar_involves_in_gut_microbiota_dysbiosis_and_hemolymph_metabolic_disorder	Ecotoxicology_and_Environmental_Safety	Microbiome	Lepidoptera	Erebidae	Juveniles	Gut	Gut	No	Omega	V3-V4	No	NA	NA	NA	NA	NA	NA	NA	No	NA	No	No	No	No	No	NA	6
Xia	2013	DNA_sequencing_reveals_the_midgut_microbiota_of_diamondback_moth,_Plutella_xylostella_(L.)_and_a_possible_relationship_with_insecticide_resistance	PLoS_ONE	Microbiome	Lepidoptera	Plutellidae	Juveniles	Gut	Gut	Yes	MoBio_Laboratories	V6	No	NA	NA	NA	NA	NA	NA	NA	Yes	No	No	No	No	No	Yes	SRR689271,_SRR689331,_SRR689340,_SRR689353,_SRR689372,_SRR689374,_and_SRR68939	126
Xu	2019	High-resolution_profiling_of_gut_bacterial_communities_in_an_invasive_beetle_using_PacBio_SMRT_sequencing_system	Insects	Entomology	Coleoptera	Scolytidae	Adults	Gut	Gut	No	Roche_Life_Science	Full_length	No	NA	NA	NA	NA	NA	NA	NA	No	NA	No	No	No	No	No	NA	9
Xu	2021	Diversity_of_bacterial_symbionts_associated_withMyzus_persicae(Sulzer)_(Hemiptera:_Aphididae:_Aphidinae)_revealed_by_16S_rRNA_Illumina_sequencing	Microbial_Ecology	Microbiology	Hemiptera	Aphididae	Adults	Body	Whole	Yes	Qiagen	V3-V4	Yes	EBCs	1	No	No	NA	No	NA	No	NA	No	No	Yes	No	Yes	PRJNA602138	11
Xu	2022	Effect_of_Diet_on_the_Midgut_Microbial_Composition_and_Host_Immunity_of_the_Fall_Armyworm,_Spodoptera_frugiperda	Biology	Microbiome	Lepidoptera	Noctuidae	Juveniles	Gut	Gut	No	Qiagen	V4	No	NA	NA	NA	NA	NA	NA	NA	Yes	No	No	No	No	No	No	NA	2
Xu	2022	Diversity_and_dynamics_of_bacteria_at_the_Chrysomya_megacephala_pupal_stage_revealed_by_third-generation_sequencing	Scientific_Reports	Microbiome	Diptera	Calliphoridae	Juveniles	Body	Whole	Yes	MoBio_Laboratories	Full_length	No	NA	NA	NA	NA	NA	NA	NA	No	NA	No	No	No	No	Yes	PRJNA744036	2
Yang	2021	Evaluation_of_Sample_Preservation_Approaches_for_Better_Insect_Microbiome_Research_According_to_Next-Generation_and_Third-Generation_Sequencing	Microbial_Ecology	Microbiome	Hemiptera	Tessaratomidae	Adults	Body	Whole	Yes	Qiagen	V4	No	NA	NA	NA	NA	NA	NA	NA	No	NA	No	No	No	No	Yes	PRJNA676180	11
Yang	2022	Gut_bacterial_communities_and_their_assembly_processing_in_Cnaphalocrocis_medinalis_from_different_geographic_sources	Frontiers_in_Microbiology	Microbiology	Lepidoptera	Crambidae	Juveniles	Gut	Gut	Yes	Omega	V4-V5	No	NA	NA	NA	NA	NA	NA	NA	No	NA	No	No	No	No	Yes	PRJNA838393	0
Yang	2022	Microbiome_Analysis_of_the_Bamboo_Aphid_Melanaphis_bambusae_Infected_with_the_Aphid_Obligate_Pathogen_Conidiobolus_obscurus_(Entomophthoromycotina)	Insects	Entomology	Hemiptera	Aphididae	Adults	Body	Whole	No	TaKaRa	V4	No	NA	NA	NA	NA	NA	NA	NA	No	NA	No	No	No	No	Yes	CNP0003555	1
Yong	2017	High_diversity_of_bacterial_communities_in_developmental_stages_of_Bactrocera_carambolae_(Insecta:_Tephritidae)_revealed_by_Illumina_MiSeq_sequencing_of_16S_rRNA_gene	Current_Microbiology	Microbiology	Diptera	Tephritidae	>1_developmental_stage	Body	Whole	No	iNtRon	V3-V4	No	NA	NA	NA	NA	NA	NA	NA	Yes	No	No	No	No	No	No	NA	44
Yong	2017	Microbiota_associated_with_Bactrocera_carambolae_and_B._dorsalis_(Insecta:_Tephritidae)_revealed_by_next-generation_sequencing_of_16S_rRNA_gene	Meta_Gene	Microbiome	Diptera	Tephritidae	Adults	Body	Whole	No	iNtRon	V3	No	NA	NA	NA	NA	NA	NA	NA	Yes	No	No	No	No	No	No	NA	30
Yoon	2022	Experimental_removal_of_extracellular_egg-associated_microbes_has_long-lasting_effects_for_larval_performance	Functional_Ecology	Entomology	Lepidoptera	Lycaenidae	Juveniles	Body	Whole	No	Qiagen	V4	Yes	EBCs	No	Yes	Yes	NA	Yes	Other	No	NA	No	Yes	Yes	Yes	No	NA	1	"When 1% or more of the eads for a given ESV were resent in the negative control, then these ESVs were deemed contaminants and removed."
Yorimoto	2022	Complex_host/symbiont_integration_of_a_multi-partner_symbiotic_system_in_the_eusocial_aphid_Ceratovacuna_japonica	iScience	Microbiome	Hemiptera	Aphididae	Adults	Body	Whole	Yes	Qiagen	V1-V2_V3-V4	Yes	EBCs	No	No	No	Not_given	No	NA	Yes	No	No	No	No	No	Yes	DRA014323	0
Yuan	2021	Comparison_of_Gut_Bacterial_Communities_of_Grapholita_molesta_(Lepidoptera:_Tortricidae)_Reared_on_Different_Host_Plants	Interntional_Journal_of_Molecular_Sciences	Microbiology	Lepidoptera	Tortricidae	Juveniles	Gut	Gut	Yes	Macherey-Nagel	V3-V4	No	NA	NA	NA	NA	NA	NA	NA	No	NA	No	No	No	No	Yes	Not_given	24
Zeng	2020	Avermectin_stress_varied_structure_and_function_of_gut_microbial_community_in_Lymantria_dispar_asiatica_(Lepidoptera:_Lymantriidae)_larvae	Pesticide_Biochemistry_and_Physiology	Microbiome	Lepidoptera	Lymantriidae	Juveniles	Gut	Gut	No	Omega	V3-V4	Yes	EBCs	No	Yes	Yes	NA	No	NA	No	NA	No	No	Yes	No	No	NA	16
Zeng	2022	Serotonin_modulates_insect_gut_bacterial_community_homeostasis	BMC_Biology	Microbiome	Diptera	Culicidae,_Tephritidae	Adults	Gut	Gut	No	Omega	V3-V4	Yes	EBCs	No	No	No	Not_given	No	NA	Yes	No	No	No	No	No	Yes	PRJNA735076,_PRJNA735433,_PRJNA735435	7
Zepeda-Paulo	2018	Low_bacterial_community_diversity_in_two_introduced_aphid_pests_revealed_with_16S_rRNA_amplicon_sequencing	PeerJ	Microbiome	Hemiptera	Aphididae	Adults	Body	Whole	No	Protocol	V3-V4	No	NA	NA	NA	NA	NA	NA	NA	No	NA	No	No	No	Yes	Yes	NA	17
Zhang	2018	Bacterial_and_fungal_gut_communities_of_Agrilus_mali_at_different_developmental_stages_and_fed_different_diets	Scientific_reports	Microbiome	Coleoptera	Buprestidae	>1_developmental_stage	Gut	Gut	Yes	ComWin_Biotech	V3-V4	Yes	EBCs	No	No	No	Not_given	No	NA	No	NA	No	Yes	No	Yes	Yes	PRJNA358858	24
Zhang	2021	Contribution_of_sample_processing_to_gut_microbiome_analysis_in_the_model_Lepidoptera,_silkworm_Bombyx_mori	Computational_and_structural_biotechnology_journal	Microbiology	Lepidoptera	Bombycidae	Juveniles	Gut	Gut	Yes	Epicentre	V3-V4	Yes	EBCs	No	Yes	Yes	NA	Yes	Decontam	No	NA	No	Yes	Yes	Yes	Yes	SRP100894_and_SRX3759742	16	"The presence of potential contaminant sequences was identified (Table S2) using decontam package (v. 1.2.1) based on isContaminant function at the default classification threshold [48]. "
Zhang	2022	Variation_in_gut_microbial_communities_of_Chilo_suppressalis_in_the_typical_bivoltine_areas_of_northern_China	Journal_of_Applied_Entomology	Entomology	Lepidoptera	Crambidae	Juveniles	Body	Whole	Yes	Tiangen	V3-V4	Yes	EBCs	No	No	No	Not_given	No	NA	No	NA	No	No	No	No	Yes	SRP238760	2
Zhang	2022	Antibiotic_Treatment_Reduced_the_Gut_Microbiota_Diversity,_Prolonged_the_Larval_Development_Period_and_Lessened_Adult_Fecundity_of_Grapholita_molesta_(Lepidoptera:_Tortricidae)	Insects	Entomology	Lepidoptera	Tortricidae	Juveniles	Gut	Gut	Yes	Macherey-Nagel	V3-V4	No	NA	NA	NA	NA	NA	NA	NA	No	NA	No	No	No	No	Yes	PRJNA778521	5
Zhang	2022	Changes_in_the_Host_Gut_Microbiota_during_Parasitization_by_Parasitic_Wasp_Cotesia_vestalis	Insects	Entomology	Hymenoptera	Braconidae	Juveniles	Gut	Gut	Yes	Omega	V3-V4	No	NA	NA	NA	NA	NA	NA	NA	No	NA	No	No	Yes	No	Yes	SAMN28027321-_SAMN28027344	1
Zhang	2022	Diversity_and_functional_profile_of_gut_symbiotic_bacteria_between_Lysinibacillus_sphaericus_C3-41_susceptible_and_resistant_Culex_quinquefasciatus_Say_as_revealed_by_16S_rRNA_gene_high-throughput_sequencing	Frontiers_in_Microbiology	Microbiology	Diptera	Culicidae	Juveniles	Gut	Gut	Yes	Qiagen	V4	No	NA	NA	NA	NA	NA	NA	NA	No	NA	No	No	No	No	No	NA	1
Zhang	2022	Soil-derived_bacteria_endow_Camellia_weevil_with_more_ability_to_resist_plant_chemical_defense	Microbiome	Microbiome	Coleoptera	Curculionidae	Adults	Gut	Gut	No	Qiagen	V3-V4	No	NA	NA	NA	NA	NA	NA	NA	No	NA	No	No	No	No	Yes	PRJNA777383	9
Zhao	2022	Lactobacillus_spp._in_the_reproductive_system_of_female_moths_and_mating_induced_changes_and_possible_transmission	BMC_Microbiology	Microbiology	Lepidoptera	Noctuidae	Juveniles	Gut	Gut	Yes	Protocol	V3-V4	No	NA	NA	NA	NA	NA	NA	NA	No	NA	No	No	No	No	Yes	PRJNA844607	0
Zheng	2021	Gut_bacterial_communities_across_12_Ensifera_(Orthoptera)_at_different_feeding_habits_and_its_prediction_for_the_insect_with_contrasting_feeding_habits	PLoS_ONE	Microbiome	Orthoptera	Tettigoniidae,_Gryllacrididae,_Rhaphidophoridae,_Gryllotalpidae,_Gryllidae,_Acrididae	Adults	Gut	Gut	Yes	Tiangen	V3-V4	No	NA	NA	NA	NA	NA	NA	NA	No	NA	No	No	Yes	No	Yes	PRJNA646618	12
Zhong	2021	Gut_microbial_communities_associated_with_phenotypically_divergent_populations_of_the_striped_stem_borer_Chilo_suppressalis_(Walker,_1863)	Scientific_reports	Microbiome	Lepidoptera	Crambidae	Juveniles	Gut	Gut	Yes	Omega	V3-V4	No	NA	NA	NA	NA	NA	NA	NA	No	NA	No	No	No	No	Yes	SRP116573	1
Zhou	2022	Gut_Bacterial_Diversity_and_Community_Structure_of_Spodoptera_exigua_(Lepidoptera:_Noctuidae)_in_the_Welsh_Onion-producing_Areas_of_North_China	Journal_of_Economic_Entomology	Entomology	Lepidoptera	Noctuidae	Juveniles	Gut	Gut	Yes	Tiangen	V3-V4	Yes	EBCs	No	Yes	Yes	NA	No	NA	No	NA	No	No	No	No	Yes	SRP266561	0
Zhu	2022	Gut_microbiota_composition_in_the_sympatric_and_diet-sharing_Drosophila_simulans_and_Dicranocephalus_wallichii_bowringi_shaped_largely_by_community_assembly_processes_rather_than_regional_species_pool	iMeta	Microbiome	Multiple	Multiple	Adults	Gut	Gut	Yes	Qiagen	V3-V4	No	NA	NA	NA	NA	NA	NA	NA	No	NA	No	No	No	No	Yes	PRJNA822659	3
Zhukova	2022	Phylogenomic_analysis_and_metabolic_role_reconstruction_of_mutualistic_Rhizobiales_hindgut_symbionts_of_Acromyrmex_leaf-cutting_ants	FEMS_Microbiology_Ecology	Microbiology	Hymenoptera	Formicidae	Adults	Gut	Gut	Yes	Qiagen	V4	Yes	EBCs	No	Yes	No	Other	No	NA	No	NA	No	No	No	Yes	Yes	PRJNA476860,_PRJNA476944	0
Zink	2015	Exposure_to_West_Nile_virus_increases_bacterial_diversity_and_immune_gene_expression_in_Culex_pipiens	Viruses	Microbiology	Diptera	Culicidae	Adults	Body	Whole	Yes	Qiagen	V3-V4	No	NA	NA	NA	NA	NA	NA	NA	Yes	No	No	No	No	No	No	NA	39
Cesaro	2022	Staphylococcus_aureus_artificially_inoculated_in_mealworm_larvae_rearing_chain_for_human_consumption:_Long-term_investigation_into_survival_and_toxin_production	Food Research International	Entomology	Coleoptera	Tenebrionidae	Juveniles	Body	Whole	No	Bioline	V3-V4	No	NA	NA	NA	NA	NA	NA	NA	No	NA	No	No	No	No	No	NA	1
Cesaro	2022	Fate_of_Escherichia_coli_artificially_inoculated_in_Tenebrio_molitor_L._larvae_rearing_chain_for_human_consumption_	Food Research International	Entomology	Coleoptera	Tenebrionidae	Juveniles	Body	Whole	No	Bioline	V3-V4	No	NA	NA	NA	NA	NA	NA	NA	No	NA	No	No	No	No	No	NA	5
Yao	2022	Compartmentalized_PGRP_expression_along_the_dipteran_Bactrocera_dorsalis_gut_forms_a_zone_of_protection_for_symbiotic_bacteria	Cell reports	Microbiome	Diptera	Tephritidae	Adults	Gut	Gut	Yes	Omega	V3-V4	No	NA	NA	NA	NA	NA	NA	NA	Yes	No	No	Yes	No	No	Yes	PRJNA777066	16
Yun	2014	Insect_gut_bacterial_diversity_determined_by_environmental_habitat,_diet,_developmental_stage,_and_phylogeny_of_host	Applied and Environmental Microbiology	Microbiology	Multiple	Multiple	>1_developmental_stage	Gut	Whole_and_Gut	Yes	Protocol	V1-V2	Yes	PCRblanks	No	No	NA	NA	No	NA	No	NA	No	No	Yes	No	Yes	SRA061337, KC413646, KC413939	735

## Sheet: Excluded_papers
Metadata from the final pool of 243 insect microbiota studies - excluded papers from final pool
Filtering step	Title	Authors	Published Year	Journal	Volume	Issue	Pages	DOI	Ref	Covidence #	Study	Exclusion reasoning	Tags
Title and abstract screening	Sea Minerals Reduce Dysbiosis, Improve Pasture Productivity and Plant Morphometrics in Pasture Dieback Affected Soils	Whitton, M.M.; Ren, X.; Yu, S.J.; Irving, A.D.; Trotter, T.; Bajagai, Y.S.; Stanley, D.	2022	Sustainability (Switzerland)	14	22		10.3390/su142214873		#602	Whitton 2022	Non-insect
Title and abstract screening	Responses of the human gut microbiota to physiologically digested insect powders or isolated chitin thereof	Refael, G.; Riess, H.T.; Levi, C.S.; Magzal, F.; Tamir, S.; Koren, O.; Lesmes, U.	2022	Future Foods	6			10.1016/j.fufo.2022.100197		#603	Refael 2022	Non-insect
Title and abstract screening	Host’s genetic background determines the outcome of reciprocal faecal transplantation on life-history traits and microbiome composition	Juottonen, H.; Moghadam, N.N.; Murphy, L.; Mappes, J.; Galarza, J.A.	2022	Animal Microbiome	4	1		10.1186/s42523-022-00210-y		#604	Juottonen 2022	Non-insect
Title and abstract screening	Fungal endophytes affecting the health and recovery of Long’s Braya (Braya longii) and Fernald’s Braya (Braya fernaldii), endangered endemic species of Newfoundland, Canada	de la Bastide, P.Y.; Finston, T.; Hermanutz, L.; Hintz, W.	2022	Botany	100	12	869-883	10.1139/cjb-2022-0058		#605	delaBastide 2022	No 16s
Title and abstract screening	The gut bacteria symbionts from the monophagous insect Acrobasis nuxvorella produce tannase for the digestion of Carya illinoinensis tannins	Corrales-Maldonado, C.G.; Vargas-Arispuro, I.; Luis Martínez-Carrillo, J.; Pérez-Morales, R.; Ángel Martínez-Téllez, M.; Aispuro-Hernández, E.; Arellano-Gil, M.; Castro-Espinoza, L.	2022	Journal of Asia-Pacific Entomology	25	4		10.1016/j.aspen.2022.102005		#607	Corrales-Maldonado 2022	Cultures
Title and abstract screening	Rhipicephalus linnaei (Audouin, 1826) recognised as the “tropical lineage” of the brown dog tick Rhipicephalus sanguineus sensu lato: Neotype designation, redescription, and establishment of morphological and molecular reference	Šlapeta, J.; Halliday, B.; Chandra, S.; Alanazi, A.D.; Abdel-Shafy, S.	2022	Ticks and Tick-borne Diseases	13	6		10.1016/j.ttbdis.2022.102024		#613	Šlapeta 2022	Non-insect
Title and abstract screening	Infection Patterns of a Liberibacter Associated with Macrohomotoma gladiata, a Psyllid Feeding on Ficus microcarpa	Lin, F.-Y.; Lee, S.; Liao, Y.-C.; Yang, M.-M.; Chu, C.-C.	2022	Microbiology Spectrum	10	6		10.1128/spectrum.03614-22		#616	Lin 2022	Specific primers
Title and abstract screening	Detecting and Removing Sample Contamination in Phylogenomic Data: An Example and its Implications for Cicadidae Phylogeny (Insecta: Hemiptera)	Owen, C.L.; Marshall, D.C.; Wade, E.J.; Meister, R.; Goemans, G.; Kunte, K.; Moulds, M.; Hill, K.; Villet, M.; Pham, T.-H.; Kortyna, M.; Lemmon, E.M.; Lemmon, A.R.; Simon, C.	2022	Systematic Biology	71	6	1504-1523	10.1093/sysbio/syac043		#617	Owen 2022	No 16s
Title and abstract screening	Gut microbiota shift in layer pullets fed on black soldier fly larvae-based feeds towards enhancing healthy gut microbial community	Ndotono, E.W.; Khamis, F.M.; Bargul, J.L.; Tanga, C.M.	2022	Scientific Reports	12	1		10.1038/s41598-022-20736-0		#618	Ndotono 2022	Non-insect
Title and abstract screening	Bacterial, fungal, and mycorrhizal communities in the soil differ between clearcuts and insect outbreaks in the boreal forest 50 years after disturbance	Bell-Doyon, P.; Bellavance, V.; Bélanger, L.; Mazerolle, M.J.; Villarreal A., J.C.	2022	Forest Ecology and Management	523			10.1016/j.foreco.2022.120493		#619	Bell-Doyon 2022	Non-insect
Title and abstract screening	Two low-toxic Klebsiella pneumoniae strains from gut of black soldier fly Hermetia illucens are multi-resistance to sulfonamides and cadmium	Shi, Z.; Zhang, J.; Jiang, Y.; Wen, Y.; Gao, Z.; Deng, W.; Yin, Y.; Zhu, F.	2022	Environmental Pollution	312			10.1016/j.envpol.2022.120062		#620	Shi 2022	Cultures
Title and abstract screening	Plant-mediated rifampicin treatment of Bemisia tabaci disrupts but does not eliminate endosymbionts	Milenovic, M.; Gouttepifre, A.; Eickermann, M.; Junk, J.; Rapisarda, C.	2022	Scientific Reports	12	1		10.1038/s41598-022-24788-0		#625	Milenovic 2022	Specific primers
Title and abstract screening	Arazyme in combination with dietary carbohydrolases influences odor emission and gut microbiome in growing-finishing pigs	Kim, J.-H.; Ko, G.-P.; Son, K.-H.; Ku, B.-H.; Bang, M.-A.; Kang, M.-J.; Park, H.-Y.	2022	Science of the Total Environment	848			10.1016/j.scitotenv.2022.157735		#627	Kim 2022	Non-insect	Kappa
Title and abstract screening	Molecular characterization and transmission of a 'Candidatus Phytoplasma asteris' strain associated with pot marigold phyllody in Iran	Salehi, E.; Salehi, M.; Faghihi, M.M.; Bertaccini, A.	2022	Journal of Plant Pathology	104	4	1457-1464	10.1007/s42161-022-01229-5		#629	Salehi 2022	Cloning
Title and abstract screening	The devil is in the details: Variable impacts of season, BMI, sampling site temperature, and presence of insects on the post-mortem microbiome	Tarone, A.M.; Mann, A.E.; Zhang, Y.; Zascavage, R.R.; Mitchell, E.A.; Morales, E.; Rusch, T.W.; Allen, M.S.	2022	Frontiers in Microbiology	13			10.3389/fmicb.2022.1064904		#631	Tarone 2022	Non-insect
Title and abstract screening	Gut microbe Lactiplantibacillus plantarum undergoes different evolutionary trajectories between insects and mammals	Maritan, E.; Gallo, M.; Srutkova, D.; Jelinkova, A.; Benada, O.; Kofronova, O.; Silva-Soares, N.F.; Hudcovic, T.; Gifford, I.; Barrick, J.E.; Schwarzer, M.; Martino, M.E.	2022	BMC Biology	20	1		10.1186/s12915-022-01477-y		#632	Maritan 2022	Cultures
Title and abstract screening	Bacillus velezensis MT9 and Pseudomonas chlororaphis MT5 as biocontrol agents against citrus sooty mold and associated insect pests	Calcagnile, M.; Tredici, M.S.; Pennetta, A.; Resta, S.C.; Talà, A.; De Benedetto, G.E.; Alifano, P.	2022	Biological Control	176			10.1016/j.biocontrol.2022.105091		#635	Calcagnile 2022	Cultures	Kappa
Title and abstract screening	Biological composition analysis of a natural medicine, Faeces Vespertilionis, with complex sources using DNA metabarcoding	Zhang, X.; Wang, W.; Yu, X.; Liu, Y.; Li, W.; Yang, H.; Cui, Y.; Tian, X.	2022	Scientific Reports	12	1		10.1038/s41598-021-04387-1		#636	Zhang 2022	Non-insect
Title and abstract screening	A high-quality de novo genome assembly based on nanopore sequencing of a wild-caught coconut rhinoceros beetle (Oryctes rhinoceros)	Filipović, I.; Rašić, G.; Hereward, J.; Gharuka, M.; Devine, G.J.; Furlong, M.J.; Etebari, K.	2022	BMC Genomics	23	1		10.1186/s12864-022-08628-z		#637	Filipović 2022	No 16s	Kappa
Title and abstract screening	Characterization of a novel chitinolytic Serratia marcescens strain TC-1 with broad insecticidal spectrum	Tao, A.; Wang, T.; Pang, F.; Zheng, X.; Ayra-Pardo, C.; Huang, S.; Xu, R.; Liu, F.; Li, J.; Wei, Y.; Wang, Z.; Niu, Q.; Li, D.	2022	AMB Express	12	1		10.1186/s13568-022-01442-6		#640	Tao 2022	Cultures
Title and abstract screening	Concurrent molecular characterization of sand flies and Leishmania parasites by amplicon-based next-generation sequencing	Nasereddin, A.; Ereqat, S.; Al-Jawabreh, A.; Taradeh, M.; Abbasi, I.; Al-Jawabreh, H.; Sawalha, S.; Abdeen, Z.	2022	Parasites and Vectors	15	1		10.1186/s13071-022-05388-3		#641	Nasereddin 2022	No 16s
Title and abstract screening	Comparative Genomics and Physiological Characterization of Two Aerobic Spore Formers Isolated from Human Ileal Samples	Saggese, A.; Giglio, R.; D’Anzi, N.; Baccigalupi, L.; Ricca, E.	2022	International Journal of Molecular Sciences	23	23		10.3390/ijms232314946		#643	Saggese 2022	Non-insect
Title and abstract screening	Climate-induced forest dieback drives compositional changes in insect communities that are more pronounced for rare species	Sire, L.; Yáñez, P.S.; Wang, C.; Bézier, A.; Courtial, B.; Cours, J.; Fontaneto, D.; Larrieu, L.; Bouget, C.; Thorn, S.; Müller, J.; Yu, D.W.; Monaghan, M.T.; Herniou, E.A.; Lopez-Vaamonde, C.	2022	Communications Biology	5	1		10.1038/s42003-021-02968-4		#644	Sire 2022	No 16s
Title and abstract screening	Complete Genome Sequence of a Luteibacter Strain Isolated from a Carnivorous Pitcher Plant (Sarracenia minor)	Yaroshuk, T.; Stasulli, N.M.	2022	Microbiology Resource Announcements	11	2024-12-12		10.1128/mra.00697-22		#646	Yaroshuk 2022	Non-insect
Title and abstract screening	Polyurethane biodegradation by Serratia sp. HY-72 isolated from the intestine of the Asian mantis Hierodula patellifera	Kim, J.-H.; Choi, S.H.; Park, M.G.; Park, D.H.; Son, K.-H.; Park, H.-Y.	2022	Frontiers in Microbiology	13			10.3389/fmicb.2022.1005415		#649	Kim 2022	Cultures
Title and abstract screening	The toxicity of the monoterpenes from lemongrass is mitigated by the detoxifying symbiosis of bacteria and fungi in the tick Haemaphysalis longicornis	Agwunobi, D.O.; Wang, M.; Wang, Z.; Bai, R.; Wang, R.; Hu, Q.; Yu, Z.; Liu, J.	2022	Ecotoxicology and Environmental Safety	247			10.1016/j.ecoenv.2022.114261		#651	Agwunobi 2022	Non-insect
Title and abstract screening	Assays to evaluate the transovarial transmission of Anaplasma marginale by Rhipicephalus microplus	Mazzucco Panizza, M.; Cutullé, C.; Primo, M.E.; Morel, N.; Sebastian, P.S.; Nava, S.	2022	Veterinary Parasitology	311			10.1016/j.vetpar.2022.109808		#653	MazzuccoPanizza 2022	Non-insect	Kappa
Title and abstract screening	Assessing the pathogenicity of gut bacteria associated with tobacco caterpillar Spodoptera litura (Fab.)	Devi, S.; Saini, H.S.; Kaur, S.	2022	Scientific Reports	12	1		10.1038/s41598-022-12319-w		#654	Devi 2022	Cultures	Kappa
Title and abstract screening	A mucin protein predominantly expressed in the female-specific symbiotic organ of the stinkbug Plautia stali	Moriyama, M.; Hayashi, T.; Fukatsu, T.	2022	Scientific Reports	12	1		10.1038/s41598-022-11895-1		#655	Moriyama 2022	Specific primers	Kappa
Title and abstract screening	Why Wolbachia-induced cytoplasmic incompatibility is so common	Turelli, M.; Katznelson, A.; Ginsberg, P.S.	2022	Proceedings of the National Academy of Sciences of the United States of America	119	47		10.1073/pnas.2211637119		#656	Turelli 2022	No 16s
Title and abstract screening	Insect Gut Bacteria Promoting the Growth of Tomato Plants (Solanum lycopersicum L.)	Krawczyk, K.; Szabelska-Beręsewicz, A.; Przemieniecki, S.W.; Szymańczyk, M.; Obrępalska-Stęplowska, A.	2022	International Journal of Molecular Sciences	23	21		10.3390/ijms232113548		#657	Krawczyk 2022	Cultures
Title and abstract screening	Host-microbiome metabolism of a plant toxin in bees	Motta, E.V.S.; Gage, A.; Smith, T.E.; Blake, K.J.; Kwong, W.K.; Riddington, I.M.; Moran, N.A.	2022	eLife	11			10.7554/ELIFE.82595		#661	Motta 2022	Cultures
Title and abstract screening	Plant quercetin degradation by gut bacterium Raoultella terrigena of ghost moth Thitarodes xiaojinensis	Liu, G.; Cao, L.; Han, R.	2022	Frontiers in Microbiology	13			10.3389/fmicb.2022.1079550		#662	Liu 2022	Cultures
Title and abstract screening	Community composition, bacterial symbionts, antibacterial and antioxidant activities of honeybee-associated fungi	Cui, P.; Kong, K.; Yao, Y.; Huang, Z.; Shi, S.; Liu, P.; Huang, Y.; Abbas, N.; Yu, L.; Zhang, Y.	2022	BMC Microbiology	22	1		10.1186/s12866-022-02580-4		#664	Cui 2022	Non-insect
Title and abstract screening	Trans-driven variation in expression is common among detoxification genes in the extreme generalist herbivore Tetranychus urticae	Kurlovs, A.H.; De Beer, B.; Ji, M.; Vandenhole, M.; De Meyer, T.; Feyereisen, R.; Clark, R.M.; Van Leeuwen, T.	2022	PLoS Genetics	18	11		10.1371/journal.pgen.1010333		#666	Kurlovs 2022	Non-insect
Title and abstract screening	Stenotrophomonas maltophilia a new biocontrol agent against the cowpea weevil Callosobruchus maculatus F. (Coleoptera: Bruchidae)	Soleimani, H.; Jamshidi, M.; Khakvar, R.; Hasheminia, S.M.	2022	Idesia	40	4	17-23	10.4067/S0718-34292022000400017		#668	Soleimani 2022	Cultures
Title and abstract screening	Estimation of the post-mortem interval by modelling the changes in oral bacterial diversity during decomposition	Zhao, X.; Zhong, Z.; Hua, Z.	2022	Journal of Applied Microbiology	133	6	3451-3464	10.1111/jam.15771		#669	Zhao 2022	Non-insect
Title and abstract screening	The host niches of soybean rather than genetic modification or glyphosate application drive the assembly of root-associated microbial communities	Yang, M.; Luo, F.; Song, Y.; Ma, S.; Ma, Y.; Fazal, A.; Yin, T.; Lu, G.; Sun, S.; Qi, J.; Wen, Z.; Li, Y.; Yang, Y.	2022	Microbial Biotechnology	15	12	2942-2957	10.1111/1751-7915.14164		#670	Yang 2022	Non-insect
Title and abstract screening	High-resolution silkworm pan-genome provides genetic insights into artificial selection and ecological adaptation	Tong, X.; Han, M.-J.; Lu, K.; Tai, S.; Liang, S.; Liu, Y.; Hu, H.; Shen, J.; Long, A.; Zhan, C.; Ding, X.; Liu, S.; Gao, Q.; Zhang, B.; Zhou, L.; Tan, D.; Yuan, Y.; Guo, N.; Li, Y.-H.; Wu, Z.; Liu, L.; Li, C.; Lu, Y.; Gai, T.; Zhang, Y.; Yang, R.; Qian, H.; Luo, J.; Zheng, L.; Lou, J.; Peng, Y.; Zuo, W.; Song, J.; He, S.; Wu, S.; Zou, Y.; Cheng, L.; Tang, Y.; Cheng, G.; Yuan, L.; He, W.; Xu, J.; …	2022	Nature Communications	13	1		10.1038/s41467-022-33366-x		#672	Tong 2022	No 16s
Title and abstract screening	High-throughput sequencing analysis reveals genomic similarity in phenotypic heterogeneous Photorhabdus luminescens cell populations	Dominelli, N.; Jäger, H.Y.; Langer, A.; Brachmann, A.; Heermann, R.	2022	Annals of Microbiology	72	1		10.1186/s13213-022-01677-5		#674	Dominelli 2022	No 16s
Title and abstract screening	Microbial Characterization, Factors Contributing to Contamination, and Household Use of Cistern Water, U.S. Virgin Islands	Rao, G.; Kahler, A.; Voth-Gaeddert, L.E.; Cranford, H.; Libbey, S.; Galloway, R.; Molinari, N.-A.; Ellis, E.M.; Yoder, J.S.; Mattioli, M.C.; Ellis, B.R.	2022	ACS ES and T Water	2	12	2634-2644	10.1021/acsestwater.2c00389		#675	Rao 2022	Non-insect
Title and abstract screening	Characterizations of Larval Gut Bacteria of Anopheles subpictus Grassi (1899) and their Role in Mosquito Development in Hooghly, West Bengal, India	Seal, M.; Chatterjee, S.	2022	Applied Biochemistry and Biotechnology	194	12	6140-6163	10.1007/s12010-021-03706-6		#676	Seal 2022	Cultures
Title and abstract screening	Evaluation of the Ecological Environment Affected by Cry1Ah1 in Poplar	Movahedi, A.; Wei, H.; Alhassan, A.R.; Dzinyela, R.; Wang, P.; Sun, W.; Zhuge, Q.; Xu, C.	2022	Life	12	11		10.3390/life12111830		#677	Movahedi 2022	Non-insect
Title and abstract screening	Genetic Diversity of “Candidatus Liberibacter asiaticus” Based on Four Hypervariable Genomic Regions in China	Gao, F.; Wu, B.; Zou, C.; Bao, Y.; Li, D.; Yao, W.; Powell, C.A.; Zhang, M.	2022	Microbiology Spectrum	10	6		10.1128/spectrum.02622-22		#678	Gao 2022	Non-insect
Title and abstract screening	Genetic diversity of Brazilian Bacillus thuringiensis isolates with toxicity against Aedes aegypti (Diptera: Culicidae)	da Costa Fernandes, G.; de Prado Costa, D.K.; de Oliveira, N.S.; de Sousa, E.C.P.; Machado, D.H.B.; Polanczyk, R.A.; de Siqueira, H.Á.A.; da Silva, M.C.	2022	Scientific Reports	12	1		10.1038/s41598-022-18559-0		#679	daCostaFernandes 2022	No 16s
Title and abstract screening	Functional transcriptome analyses of Drosophila suzukii midgut reveal mating-dependent reproductive plasticity in females	Xing, S.; Deng, D.; wen, W.; Peng, W.	2022	BMC Genomics	23	1		10.1186/s12864-022-08962-2		#681	Xing 2022	No 16s
Title and abstract screening	Effects of Insect-Resistant Maize HGK60 on Community Diversity of Bacteria and Fungi in Rhizosphere Soil	Wang, Y.; Zhang, M.; Li, S.; Li, P.; Lang, Z.	2022	Plants	11	21		10.3390/plants11212824		#683	Wang 2022	Non-insect
Title and abstract screening	Isolation and evaluation of bacteria associated with entomopathogenic nematode Heterorhabditis spp. against the spider mite, Tetranychus truncatus Ehara (Acari: Tetranychidae)	Ashwini, M.N.; Bhaskar, H.; Mathew, D.; Shylaja, M.R.; Girija, D.	2022	Egyptian Journal of Biological Pest Control	32	1		10.1186/s41938-022-00586-8		#684	Ashwini 2022	Non-insect
Title and abstract screening	Impact of mitotype diversity on metabarcoding biodiversity estimations in Insecta and Arachnida using different sample preparation strategies	Li, T.-C.; Miao, Y.-H.; Wang, T.; Zu, G.-H.; Huang, D.-W.; Xiao, J.-H.	2022	Molecular Ecology Resources	22	8	2967-2980	10.1111/1755-0998.13678		#688	Li 2022	No 16s
Title and abstract screening	The evolutionary process of invasion in the fall armyworm (Spodoptera frugiperda)	Yainna, S.; Tay, W.T.; Durand, K.; Fiteni, E.; Hilliou, F.; Legeai, F.; Clamens, A.-L.; Gimenez, S.; Asokan, R.; Kalleshwaraswamy, C.M.; Deshmukh, S.S.; Meagher, R.L.; Blanco, C.A.; Silvie, P.; Brévault, T.; Dassou, A.; Kergoat, G.J.; Walsh, T.; Gordon, K.; Nègre, N.; d’Alençon, E.; Nam, K.	2022	Scientific Reports	12	1		10.1038/s41598-022-25529-z		#690	Yainna 2022	No 16s
Title and abstract screening	Seed properties and bacterial communities are associated with feeding preferences of a seed-eating beetle	Saska, P.; Kopecky, J.; Omelka, M.; Honek, A.; Madrova, P.; Vokurková, P.; Martinkova, Z.; Foffová, H.; Patrmanova, T.; Sagova-Mareckova, M.	2022	Plant and Soil	480	2024-02-01	329-348	10.1007/s11104-022-05584-1		#691	Saska 2022	Non-insect
Title and abstract screening	Isolation of Biological Control Agents and Biotechnological Bacteria from Aquatic Insect Gut Microbiota (Coleoptera: Helophoridae, Hydrophilidae)	Orhan, F.; Baris, O.	2022	Biology Bulletin	49	6	596-608	10.1134/S1062359022060036		#695	Orhan 2022	Cultures
Title and abstract screening	Fidelity varies in the symbiosis between a gutless marine worm and its microbial consortium	Sato, Y.; Wippler, J.; Wentrup, C.; Ansorge, R.; Sadowski, M.; Gruber-Vodicka, H.; Dubilier, N.; Kleiner, M.	2022	Microbiome	10	1		10.1186/s40168-022-01372-2		#699	Sato 2022	Non-insect
Title and abstract screening	Natural association of the entomopathogenic nematode Heterorhabditis indica (Rhabditida: Heterorhabditidae) from the Philippines with the non-symbiotic bacterium Ochrobactrum anthropi (Proteobacteria: Brucellaceae)	Leonar, A.L.; Nimkingrat, P.; Aryal, S.; Martinez, J.G.; Bhat, A.H.; Sumaya, N.H.	2022	Egyptian Journal of Biological Pest Control	32	1		10.1186/s41938-022-00576-w		#700	Leonar 2022	Non-insect
Title and abstract screening	Active Peptide AR-9 From Eupolyphaga sinensis Reduces Blood Lipid and Hepatic Lipid Accumulation by Restoring Gut Flora and Its Metabolites in a High Fat Diet–Induced Hyperlipidemia Rat	Wang, H.; Dong, P.; Liu, X.; Zhang, Z.; Li, H.; Li, Y.; Zhang, J.; Dai, L.; Wang, S.	2022	Frontiers in Pharmacology	13			10.3389/fphar.2022.918505		#702	Wang 2022	Non-insect	Kappa
Title and abstract screening	Investigation of Parasitic Infection in Crocodile Lizards (Shinisaurus crocodilurus) Using High-Throughput Sequencing	Zeng, Y.; Xiong, Y.; Yang, C.; He, N.; He, J.; Luo, W.; Chen, Y.; Zeng, X.; Wu, Z.	2022	Animals	12	20		10.3390/ani12202726		#703	Zeng 2022	Non-insect
Title and abstract screening	Draft Genome Sequence of Pseudomonas protegens Strain MWU12-2233, Isolated from Wild Cranberry Fruit in Provincetown, Massachusetts	Wood, M.; Soby, S.D.	2022	Microbiology Resource Announcements	11	8		10.1128/mra.00546-22		#705	Wood 2022	Non-insect
Title and abstract screening	Antibiotic-producing Micrococcales govern the microbiome that inhabits the fur of two- and three-toed sloths	Rojas-Gätjens, D.; Valverde-Madrigal, K.S.; Rojas-Jimenez, K.; Pereira, R.; Avey-Arroyo, J.; Chavarría, M.	2022	Environmental Microbiology	24	7	3148-3163	10.1111/1462-2920.16082		#706	Rojas-Gätjens 2022	Non-insect	Kappa
Title and abstract screening	Toxic Effects of Industrial Flocculants Addition on Bioconversion of Black Soldier Fly Larvae (Hermetia illucens L.)	Zhang, Z.; Chen, L.; Yang, K.; Wang, T.; Wang, Y.; Jia, Y.; Yin, Y.; Gu, P.; Miao, H.	2022	Insects	13	8		10.3390/insects13080683		#707	Zhang 2022	No 16s
Title and abstract screening	Lack of robust evidence for a Wolbachia infection in Anopheles gambiae from Burkina Faso	Sawadogo, S.P.; Kabore, D.A.; Tibiri, E.B.; Hughes, A.; Gnankine, O.; Quek, S.; Diabaté, A.; Ranson, H.; Hughes, G.L.; Dabiré, R.K.	2022	Medical and Veterinary Entomology	36	3	301-308	10.1111/mve.12601		#709	Sawadogo 2022	Specific primers
Title and abstract screening	Inspecting the pathogenicity of the integument of Oscheius basothovii following sterilization with sodium hypochlorite	Lephoto, T.E.; Gray, V.M.	2022	Biological Control	171			10.1016/j.biocontrol.2022.104924		#712	Lephoto 2022	Non-insect
Title and abstract screening	The Complete Genome of the “Flavescence Dorée” Phytoplasma Reveals Characteristics of Low Genome Plasticity	Debonneville, C.; Mandelli, L.; Brodard, J.; Groux, R.; Roquis, D.; Schumpp, O.	2022	Biology	11	7		10.3390/biology11070953		#713	Debonneville 2022	Non-insect
Title and abstract screening	Comparison of intercept trap fluids and aerial spore collectors to survey fungal spores	Bérubé, J.A.; Allison, J.D.; Van Rooyen, K.; Hughes, C.; Gagné, P.N.; Ochoa, I.; Sweeney, J.	2022	Frontiers in Forests and Global Change	5			10.3389/ffgc.2022.953130		#716	Bérubé 2022	Non-insect
Title and abstract screening	Detection of Common Copy Number of Variants Underlying Selection Pressure in Middle Eastern Horse Breeds Using Whole-Genome Sequence Data	Zandi, M.B.; Salek Ardestani, S.; Vahedi, S.M.; Mahboudi, H.; Mahboudi, F.; Meskoob, A.	2022	Journal of Heredity	113	4	421-430	10.1093/jhered/esac027		#718	Zandi 2022	Non-insect
Title and abstract screening	Draft Genome Sequences of 9 Actinobacteria from the Family Microbacteriaceae Associated with Insect- And Nematode-Damaged Plants	Tarlachkov, S.V.; Ospennikov, Y.V.; Demidov, A.V.; Starodumova, I.P.; Dorofeeva, L.V.; Prisyazhnaya, N.V.; Chizhov, V.N.; Subbotin, S.A.; Evtushenko, L.I.	2022	Microbiology Resource Announcements	11	10		10.1128/mra.00487-22		#719	Tarlachkov 2022	Non-insect
Title and abstract screening	Detection of Neonicotinoids in agriculture soil and degradation of thiacloprid through photo degradation, biodegradation and photo-biodegradation	Elumalai, P.; Yi, X.; Chen, Z.; Rajasekar, A.; Brazil de Paiva, T.C.; Hassaan, M.A.; Ying, G.-G.; Huang, M.	2022	Environmental Pollution	306			10.1016/j.envpol.2022.119452		#720	Elumalai 2022	Non-insect
Title and abstract screening	Pre- and post-association barriers to host switching in sympatric mutualists	Dinges, Z.M.; Phillips, R.K.; Lively, C.M.; Bashey, F.	2022	Journal of Evolutionary Biology	35	7	962-972	10.1111/jeb.14028		#721	Dinges 2022	Non-insect
Title and abstract screening	Insecticidal characteristics and structural identification of the potential active compounds from Streptomyces sp. KR0006: Strain improvement through mutagenesis	Kim, Y.S.; Umurzokov, M.; Cho, K.M.; Choi, J.S.; Park, K.W.	2022	PLoS ONE	17	9 Septamber		10.1371/journal.pone.0274766		#723	Kim 2022	Cultures
Title and abstract screening	The microbiota changes of the brown dog tick, Rhipicephalus sanguineus under starvation stress	An, L.; Bhowmick, B.; Liang, D.; Suo, P.; Liao, C.; Zhao, J.; Han, Q.	2022	Frontiers in Physiology	13			10.3389/fphys.2022.932130		#724	An 2022	Non-insect
Title and abstract screening	Meta-analysis of larvae of the black soldier fly (Hermetia illucens) microbiota based on 16S rRNA gene amplicon sequencing	IJdema, F.; De Smet, J.; Crauwels, S.; Lievens, B.; Van Campenhout, L.	2022	FEMS Microbiology Ecology	98	9		10.1093/femsec/fiac094		#727	IJdema 2022	No 16s
Title and abstract screening	Lightella neohaematopini: A new lineage of highly reduced endosymbionts coevolving with chipmunk lice of the genus Neohaematopinus	Říhová, J.; Bell, K.C.; Nováková, E.; Hypša, V.	2022	Frontiers in Microbiology	13			10.3389/fmicb.2022.900312		#729	Říhová 2022	No 16s
Title and abstract screening	Colonization by the Red Imported Fire Ant, Solenopsis invicta, Modifies Soil Bacterial Communities	Travanty, N.V.; Vargo, E.L.; Apperson, C.S.; Ponnusamy, L.	2022	Microbial Ecology	84	1	240-256	10.1007/s00248-021-01826-4		#730	Travanty 2022	Non-insect
Title and abstract screening	A comparison of intertidal metazoan biodiversity among different salinity zones of Louisiana coastal marshes	Husseneder, C.; Rayle, P.; Aker, B.G.; Thomas, W.K.; Foil, L.D.	2022	Frontiers in Environmental Science	10			10.3389/fenvs.2022.950527		#732	Husseneder 2022	No 16s	Kappa
Title and abstract screening	Culturable bacteria associated with different developmental stages of Spodoptera litura (Fabricius) and their functional role	Devi, S.; Sarkhandia, S.; Mahajan, R.; Saini, H.S.; Kaur, S.	2022	International Journal of Tropical Insect Science	42	4	2995-3008	10.1007/s42690-022-00832-4		#734	Devi 2022	Cultures
Title and abstract screening	Nested Real-Time PCR Assessment of Vertical Transmission of Sandalwood Spike Phytoplasma (‘Ca. Phytoplasma asteris’)	Kirdat, K.; Tiwarekar, B.; Swetha, P.; Padma, S.; Thorat, V.; Manjula, K.N.; Kavya, N.; Sundararaj, R.; Yadav, A.	2022	Biology	11	10		10.3390/biology11101494		#736	Kirdat 2022	Non-insect
Title and abstract screening	Evaluation and characterization of the cellulolytic bacterium, Bacillus pumilus SL8 isolated from the gut of oriental leafworm Spodoptera litura: An assessment of its potential value for lignocellulose bioconversion	Dar, M.A.; Syed, R.; Pawar, K.D.; Dhole, N.P.; Xie, R.; Pandit, R.S.; Sun, J.	2022	Environmental Technology and Innovation	27			10.1016/j.eti.2022.102459		#737	Dar 2022	Cultures
Title and abstract screening	Differential assembly of root-associated bacterial and fungal communities of a dual transgenic insect-resistant maize line at different host niches and different growth stages	Wen, Z.; Yao, W.; Han, M.; Xu, X.; Wu, F.; Yang, M.; Fazal, A.; Yin, T.; Qi, J.; Lu, G.; Yang, R.; Song, X.; Yang, Y.	2022	Frontiers in Microbiology	13			10.3389/fmicb.2022.1023971		#738	Wen 2022	Non-insect
Title and abstract screening	Vectors as Sentinels: Rising Temperatures Increase the Risk of Xylella fastidiosa Outbreaks	Farigoule, P.; Chartois, M.; Mesmin, X.; Lambert, M.; Rossi, J.-P.; Rasplus, J.-Y.; Cruaud, A.	2022	Biology	11	9		10.3390/biology11091299		#739	Farigoule 2022	No 16s
Title and abstract screening	Diversity, antibacterial activity and chemical analyses of gut-associated fungi isolated from the Crocothemis servilia	Cui, P.; Liu, L.; Huang, Z.; Shi, S.; Kong, K.; Zhang, Y.	2022	Frontiers in Microbiology	13			10.3389/fmicb.2022.970990		#741	Cui 2022	No 16s
Title and abstract screening	Probiotic potentials of the silkworm gut symbiont Enterococcus casseliflavus ECB140, a promising L-tryptophan producer living inside the host	Liang, X.; He, J.; Zhang, N.; Muhammad, A.; Lu, X.; Shao, Y.	2022	Journal of Applied Microbiology	133	3	1620-1635	10.1111/jam.15675		#742	Liang 2022	Cultures
Title and abstract screening	Drastic reduction of false positive species in samples of insects by intersecting the default output of two popular metagenomic classifiers	Garrido-Sanz, L.; Senar, M.À.; Piñol, J.	2022	PLoS ONE	17	2024-10-10		10.1371/journal.pone.0275790		#743	Garrido-Sanz 2022	No 16s
Title and abstract screening	Impaired microbial N-acyl homoserine lactone signalling increases plant resistance to aphids across variable abiotic and biotic environments	Sanchez-Mahecha, O.; Klink, S.; Heinen, R.; Rothballer, M.; Zytynska, S.	2022	Plant Cell and Environment	45	10	3052-3069	10.1111/pce.14399		#744	Sanchez-Mahecha 2022	Non-insect
Title and abstract screening	Multilocus sequence typing of diverse phytoplasmas using hybridization probe-based sequence capture provides high resolution strain differentiation	Pusz-Bochenska, K.; Perez-Lopez, E.; Wist, T.J.; Bennypaul, H.; Sanderson, D.; Green, M.; Dumonceaux, T.J.	2022	Frontiers in Microbiology	13			10.3389/fmicb.2022.959562		#745	Pusz-Bochenska 2022	Non-insect
Title and abstract screening	Analyses of the Complete Mitochondrial Genome of Paraconiothyrium sp. and Gene Rearrangement Diversity in the Pleosporales	An, J.; Fan, C.; Fu, Z.; Zhang, H.; Yang, P.	2022	Diversity	14	8		10.3390/d14080601		#746	An 2022	No 16s	Kappa
Title and abstract screening	In-Field LAMP Detection of Flavescence Dorée Phytoplasma in Crude Extracts of the Scaphoideus titanus Vector	Matić, S.; Candian, V.; D’Errico, C.; Pierro, R.; Panno, S.; Davino, S.; Noris, E.; Tedeschi, R.	2022	Agronomy	12	7		10.3390/agronomy12071645		#748	Matić 2022	No 16s
Title and abstract screening	Effects of Saponin Content in Camellia oleifera Resistant Clones on the Gut Microbiome Structure of the Seed Pest Curculio chinensis (Coleoptera: Curculionidae)	Zhang, S.; Li, Z.; Yin, H.; Zhang, W.; Shu, J.; Wang, H.; Zhou, X.; Wang, Y.	2022	Linye Kexue/Scientia Silvae Sinicae	58	7	120-127	10.11707/j.1001-7488.20220712		#749	Zhang 2022	Not English
Title and abstract screening	Impact of host demography and evolutionary history on endosymbiont molecular evolution: A test in carpenter ants (genus Camponotus) and their Blochmannia endosymbionts	Manthey, J.D.; Girón, J.C.; Hruska, J.P.	2022	Ecology and Evolution	12	7		10.1002/ece3.9026		#752	Manthey 2022	Not 16s
Title and abstract screening	Insights into the Gut Microbial Communities of Broiler Chicken Fed Black Soldier Fly Larvae-Desmodium-Based Meal as a Dietary Protein Source	Ndotono, E.W.; Khamis, F.M.; Bargul, J.L.; Tanga, C.M.	2022	Microorganisms	10	7		10.3390/microorganisms10071351		#753	Ndotono 2022	Non-insect
Title and abstract screening	Transmission efficiency of a ‘Candidatus Phytoplasma australasia‘(16SrII-D) related strain associated with sesame phyllody by dodder, grafting and leafhoppers	Ranebennur, H.; Rawat, K.; Rao, A.; Kumari, P.; Chalam, V.C.; Meshram, N.; Rao, G.P.	2022	European Journal of Plant Pathology	164	2	193-208	10.1007/s10658-022-02550-6		#756	Ranebennur 2022	Cloning
Title and abstract screening	Effect of host plants on development and reproduction of Diaphorina citri and their host preference	Meng, L.; Cheng, X.; Xia, C.; Zhang, H.	2022	Entomologia Experimentalis et Applicata	170	8	700-707	10.1111/eea.13188		#758	Meng 2022	No 16s
Title and abstract screening	Classifying DNA barcode sequences of four insects belonging to Orthoptera order using tensor network	Bhadola, P.; Gupta, Y.M.	2022	Agriculture and Natural Resources	56	4	705-712	10.34044/J.ANRES.2022.56.4.05		#759	Bhadola 2022	No 16s
Title and abstract screening	Cladomorphus petropolisensis, a New Species of Stick Insect from the Atlantic Forest, Rio de Janeiro, Brazil †	Costa, J.; Mallet, J.R.S.; Takiya, D.M.	2022	Animals	12	20		10.3390/ani12202871		#760	Costa 2022	No 16s
Title and abstract screening	Residues from black soldier fly (Hermetia illucens) larvae rearing influence the plant-associated soil microbiome in the short term	Fuhrmann, A.; Wilde, B.; Conz, R.F.; Kantengwa, S.; Konlambigue, M.; Masengesho, B.; Kintche, K.; Kassa, K.; Musazura, W.; Späth, L.; Gold, M.; Mathys, A.; Six, J.; Hartmann, M.	2022	Frontiers in Microbiology	13			10.3389/fmicb.2022.994091		#761	Fuhrmann 2022	Non-insect
Title and abstract screening	Analysis of Streptomyces Volatilomes Using Global Molecular Networking Reveals the Presence of Metabolites with Diverse Biological Activities	Liu, J.; Clarke, J.-A.; McCann, S.; Hillier, N.K.; Tahlan, K.	2022	Microbiology Spectrum	10	4		10.1128/spectrum.00552-22		#766	Liu 2022	Non-insect	Kappa
Title and abstract screening	First discovery of Arsenophonus infection in spiders, predators of insect pests	Jiang, H.; Ding, Y.; Zhao, D.; Liu, X.; Guo, H.	2022	Journal of Applied Entomology	146	6	786-790	10.1111/jen.13017		#768	Jiang 2022	Non-insect
Title and abstract screening	Glutamicibacter halophytocola-mediated host fitness of potato tuber moth on Solanaceae crops	Wang, W.; Xiao, G.; Du, G.; Chang, L.; Yang, Y.; Ye, J.; Chen, B.	2022	Pest Management Science	78	9	3920-3930	10.1002/ps.6955		#773	Wang 2022	Non-insect
Title and abstract screening	Characterizing rhizosphere microbial communities associated with tolerance to aboveground herbivory in wild and domesticated tomatoes	Tronson, E.; Kaplan, I.; Enders, L.	2022	Frontiers in Microbiology	13			10.3389/fmicb.2022.981987		#775	Tronson 2022	Non-insect
Title and abstract screening	Identification and Characterization of Small RNA Markers of Age in the Blow Fly Cochliomyia macellaria (Fabricius) (Diptera: Calliphoridae)	Hjelmen, C.E.; Yuan, Y.; Parrott, J.J.; McGuane, A.S.; Srivastav, S.P.; Purcell, A.C.; Pimsler, M.L.; Sze, S.-H.; Tarone, A.M.	2022	Insects	13	10		10.3390/insects13100948		#776	Hjelmen 2022	No 16s
Title and abstract screening	Lipopolysaccharide -mediated resistance to host antimicrobial peptides and hemocytederived reactive-oxygen species are the major Providencia alcalifaciens virulence factors in Drosophila melanogaster	Shaka, M.; Arias-Rojas, A.; Hrdina, A.; Frahm, D.; Iatsenko, I.	2022	PLoS Pathogens	18	9		10.1371/journal.ppat.1010825		#777	Shaka 2022	Cultures
Title and abstract screening	The Di-Symbiotic Systems in the Aphids Sipha maydis and Periphyllus lyropictus Provide a Contrasting Picture of Recent Co-Obligate Nutritional Endosymbiosis in Aphids	Renoz, F.; Ambroise, J.; Bearzatto, B.; Fakhour, S.; Parisot, N.; Lopes, M.R.; Gala, J.-L.; Calevro, F.; Hance, T.	2022	Microorganisms	10	7		10.3390/microorganisms10071360		#780	Renoz 2022	Specific primers
Title and abstract screening	Butterfly-parasitoid-hostplant interactions in Western Palaearctic Hesperiidae: a DNA barcoding reference library	Toro-Delgado, E.; Hernández-Roldán, J.; Dincǎ, V.; Vicente, J.C.; Shaw, M.R.; Quicke, D.L.; Vodǎ, R.; Albrecht, M.; Fernández-Triana, J.; Vidiella, B.; Valverde, S.; Dapporto, L.; Hebert, P.D.N.; Talavera, G.; Vila, R.	2022	Zoological Journal of the Linnean Society	196	2	757-774	10.1093/zoolinnean/zlac052		#781	Toro-Delgado 2022	No 16s
Title and abstract screening	A dRASSF-STRIPAK-Imd-JAK/STAT axis controls antiviral immune response in Drosophila	Shen, R.; Zheng, K.; Zhou, Y.; Chi, X.; Pan, H.; Wu, C.; Yang, Y.; Zheng, Y.; Pan, D.; Liu, B.	2022	Cell Reports	40	4		10.1016/j.celrep.2022.111143		#782	Shen 2022	Specific primers	Kappa
Title and abstract screening	Organization of the mitochondrial genome of Ramulus irregulatiter dentatus (Phasmatidae: Phasmatidae)	Zhang, C.; Guo, X.	2022	Frontiers in Genetics	13			10.3389/fgene.2022.967113		#783	Zhang 2022	No 16s
Title and abstract screening	Shifts in Pseudomonas species diversity influence adaptation of brown planthopper to changing climates and geographical locations	Gupta, A.; Sinha, D.K.; Nair, S.	2022	iScience	25	7		10.1016/j.isci.2022.104550		#784	Gupta 2022	Specific primers
Title and abstract screening	Linking bacteria, volatiles and insects on carrion: the role of temporal and spatial factors regulating interkingdom communication via volatiles	Von Hoermann, C.; Weithmann, S.; Sikorski, J.; Nevo, O.; Szpila, K.; Grzywacz, A.; Grunwald, J.-E.; Reckel, F.; Overmann, J.; Steiger, S.; Ayasse, M.	2022	Royal Society Open Science	9	8		10.1098/rsos.220555		#786	VonHoermann 2022	Non-insect
Title and abstract screening	Comparison of Traditional and Next‐Generation Approaches for Uncovering Phytoplasma Diversity, with Discovery of New Groups, Subgroups and Potential Vectors	Trivellone, V.; Cao, Y.; Dietrich, C.H.	2022	Biology	11	7		10.3390/biology11070977		#788	Trivellone 2022	Specific primers
Title and abstract screening	Wine Microbial Consortium: Seasonal Sources and Vectors Linking Vineyard and Winery Environments	Camilo, S.; Chandra, M.; Branco, P.; Malfeito-Ferreira, M.	2022	Fermentation	8	7		10.3390/fermentation8070324		#789	Camilo 2022	Non-insect
Title and abstract screening	Acquisition and Transmission of the Lethal Bronzing Phytoplasma by Haplaxius crudus Using Infected Palm Spear Leaves and Artificial Feeding Media	Mou, D.-F.; Di Lella, B.; Halbert, S.E.; Bextine, B.; Helmick, E.E.; Bahder, B.W.	2022	Phytopathology	112	10	2052-2061	10.1094/PHYTO-03-22-0079-R		#791	Mou 2022	Non-insect	Kappa
Title and abstract screening	Morganella Phage Mecenats66 Utilizes an Evolutionarily Distinct Subtype of Headful Genome Packaging with a Preferred Packaging Initiation Site	Zrelovs, N.; Jansons, J.; Dislers, A.; Kazaks, A.	2022	Microorganisms	10	9		10.3390/microorganisms10091799		#792	Zrelovs 2022	Cultures
Title and abstract screening	Assembling microbial communities: a genomic analysis of a natural experiment in neotropical bamboo internodes	Ahluwalia, S.; Holmes, I.; von May, R.; Rabosky, D.L.; Davis Rabosky, A.R.	2022	PeerJ	10			10.7717/peerj.13958		#793	Ahluwalia 2022	Non-insect	Kappa
Title and abstract screening	Transcriptome analysis reveals differential effects of beta-cypermethrin and fipronil insecticides on detoxification mechanisms in Solenopsis invicta	Siddiqui, J.A.; Luo, Y.; Sheikh, U.A.A.; Bamisile, B.S.; Khan, M.M.; Imran, M.; Hafeez, M.; Ghani, M.I.; Lei, N.; Xu, Y.	2022	Frontiers in Physiology	13			10.3389/fphys.2022.1018731		#794	Siddiqui 2022	No 16s
Title and abstract screening	New Cell Lines Derived from Laboratory Colony Triatoma infestans and Rhodnius prolixus, Vectors of Trypanosoma cruzi, Do Not Harbour Triatoma Virus	Penrice-Randal, R.; Hartley, C.; Beliavskaia, A.; Dong, X.; Brandner-Garrod, L.; Whitten, M.; Bell-Sakyi, L.	2022	Insects	13	10		10.3390/insects13100906		#795	Penrice-Randal 2022	Cultures
Title and abstract screening	Formicincola oecophyllae gen. nov. sp. nov., a novel member of the family Acetobacteraceae isolated from the weaver ant Oecophylla smaragdina	Chua, K.-O.; Liew, Y.J.M.; See-Too, W.-S.; Tan, J.-Y.; Yong, H.-S.; Yin, W.-F.; Chan, K.-G.	2022	Antonie van Leeuwenhoek, International Journal of General and Molecular Microbiology	115	8	995-1007	10.1007/s10482-022-01750-8		#796	Chua 2022	Cultures
Title and abstract screening	PCB exposure is associated with reduction of endosymbionts in riparian spider microbiomes	Perrotta, B.G.; Kidd, K.A.; Walters, D.M.	2022	Science of the Total Environment	842			10.1016/j.scitotenv.2022.156726		#797	Perrotta 2022	Non-insect
Title and abstract screening	The microbiota in spider mite feces potentially reflects intestinal bacterial communities in the host	Zhu, YX; Song, ZR; Song, YL; Zhao, DS; Hong, XY	2020	INSECT SCIENCE	27	5	859-868	10.1111/1744-7917.12716		#803	Zhu 2020	Non-insect
Title and abstract screening	Foliar bacterial communities of trembling aspen in a common garden	Mason, CJ; Pfammatter, JA; Holeski, LM; Raffa, KF	2015	CANADIAN JOURNAL OF MICROBIOLOGY	61	2	143-149	10.1139/cjm-2014-0362		#809	Mason 2015	Non-insect
Title and abstract screening	High-throughput sequencing to evaluate the effects of methamphetamine on the succession of the bacterial community to estimate the postmortem interval	Wang, SJ; Chen, W; Shang, YJ; Ren, LP; Zhang, XY; Guo, YD; Zhang, CQ	2022	FORENSIC SCIENCES RESEARCH	7	4	736-747	10.1080/20961790.2022.2046368		#813	Wang 2022	Non-insect
Title and abstract screening	Characterization of Bacterial Community Dynamics of the Human Mouth Throughout Decomposition via Metagenomic, Metatranscriptomic, and Culturing Techniques	Ashe, EC; Comeau, AM; Zejdlik, K; O'Connell, SP	2021	FRONTIERS IN MICROBIOLOGY	12			10.3389/fmicb.2021.689493		#822	Ashe 2021	Non-insect
Title and abstract screening	Comparative Study of Bacterial Communities in Nepenthes Pitchers and Their Correlation to Species and Fluid Acidity	Kanokratana, P; Mhuanthong, W; Laothanachareon, T; Tangphatsornruang, S; Eurwilaichitr, L; Kruetreepradit, T; Mayes, S; Champreda, V	2016	MICROBIAL ECOLOGY	72	2	381-393	10.1007/s00248-016-0798-5		#828	Kanokratana 2016	Non-insect
Title and abstract screening	Altered edaphic parameters couple to shifts in terrestrial bacterial community structure associated with insect-induced tree mortality	Mikkelson, KM; Lozupone, CA; Sharp, JO	2016	SOIL BIOLOGY & BIOCHEMISTRY	95		19-29	10.1016/j.soilbio.2015.12.001		#834	Mikkelson 2016	Non-insect	Kappa
Title and abstract screening	Soil bacterial community structure remains stable over a 5-year chronosequence of insect-induced tree mortality	Ferrenberg, S; Knelman, JE; Jones, JM; Beals, SC; Bowman, WD; Nemergut, DR	2014	FRONTIERS IN MICROBIOLOGY	5			10.3389/fmicb.2014.00681		#835	Ferrenberg 2014	Non-insect
Title and abstract screening	Environmental and ecological factors that shape the gut bacterial communities of fish: a meta-analysis	Sullam, KE; Essinger, SD; Lozupone, CA; O'Connor, MP; Rosen, GL; Knight, R; Kilham, SS; Russell, JA	2012	MOLECULAR ECOLOGY	21	13	3363-3378	10.1111/j.1365-294X.2012.05552.x		#836	Sullam 2012	Non-insect
Title and abstract screening	The presence of aggressive ants is associated with fewer insect visits to and altered microbe communities in coffee flowers	Vannette, RL; Bichier, P; Philpott, SM	2017	BASIC AND APPLIED ECOLOGY	20		62-74	10.1016/j.baae.2017.02.002		#839	Vannette 2017	Non-insect
Title and abstract screening	Assessing the Bacterial Communities Composition from Differently Treated Agarwood via 16S rRNA Gene Metabarcoding	Wang, YC; Hussain, M; An, XC; Jiang, XJ; Mao, RQ	2022	LIFE-BASEL	12	11		10.3390/life12111697		#842	Wang 2022	Non-insect	Kappa
Title and abstract screening	Potential use of bacterial community succession for estimating post-mortem interval as revealed by high-throughput sequencing	Guo, JJ; Fu, XL; Liao, HD; Hu, ZY; Long, LL; Yan, WT; Ding, YJ; Zha, L; Guo, YD; Yan, J; Chang, YF; Cai, JF	2016	SCIENTIFIC REPORTS	6			10.1038/srep24197		#846	Guo 2016	Non-insect
Title and abstract screening	Cultivable bacterial communities associated with the salivary gland ofAedes aegypti	Balaji, S; Shekaran, SG; Prabagaran, SR	2021	INTERNATIONAL JOURNAL OF TROPICAL INSECT SCIENCE	41	2	1203-1211	10.1007/s42690-020-00310-9		#853	Balaji 2021	Cultures
Title and abstract screening	Microbial Diversity in the Gastrointestinal Tract of a Bat, Hypsugo alaschanicus	Yuan, ZM; Yu, Y; Wang, YM; Bu, YZ; Niu, HX	2019	PAKISTAN JOURNAL OF ZOOLOGY	51	5	1807-1813	10.17582/journal.pjz/2019.51.5.1807.1813		#857	Yuan 2019	Non-insect
Title and abstract screening	A Shift Pattern of Bacterial Communities Across the Life Stages of the Citrus Red Mite,Panonychus citri	Zhang, ZY; Ali, MW; Saqib, HSA; Liu, SX; Yang, X; Li, Q; Zhang, HY	2020	FRONTIERS IN MICROBIOLOGY	11			10.3389/fmicb.2020.01620		#859	Zhang 2020	Non-insect	Kappa
Title and abstract screening	Bacterial Root Microbiome of Plants Growing in Oil Sands Reclamation Covers	Mitter, EK; de Freitas, JR; Germida, JJ	2017	FRONTIERS IN MICROBIOLOGY	8			10.3389/fmicb.2017.00849		#860	Mitter 2017	Non-insect
Title and abstract screening	Intestinal microbial communities of rainbow trout (Oncorhynchus mykiss) may be improved by feeding a Hermetia illucens meal/low-fishmeal diet	Rimoldi, S; Antonini, M; Gasco, L; Moroni, F; Terova, G	2021	FISH PHYSIOLOGY AND BIOCHEMISTRY	47	2	365-380	10.1007/s10695-020-00918-1		#861	Rimoldi 2021	Non-insect
Title and abstract screening	Multitrophic interactions among Western Corn Rootworm Glomus intraradices and microbial communities in the rhizosphere and endorhiza of maize	Dematheis, F; Kurtz, B; Vidal, S; Smalla, K	2013	FRONTIERS IN MICROBIOLOGY	4			10.3389/fmicb.2013.00357		#867	Dematheis 2013	Non-insect
Title and abstract screening	Changes in the Microbial Community of Pinus arizonica Saplings After Being Colonized by the Bark Beetle Dendroctonus rhizophagus (Curculionidae: Scolytinae)	Gonzalez-Escobedo, R; Briones-Roblero, CI; Lopez, MF; Rivera-Orduna, FN; Zuniga, G	2019	MICROBIAL ECOLOGY	78	1	102-112	10.1007/s00248-018-1274-1		#870	Gonzalez-Escobedo 2019	Non-insect
Title and abstract screening	Bacterial community of a spider, Marpiss magister (Salticidae)	Zhang, LH; Zhang, GM; Yun, YL; Peng, Y	2017	3 BIOTECH	7			10.1007/s13205-017-0994-0		#876	Zhang 2017	Non-insect
Title and abstract screening	Succession of bacterial communities on carrion is independent of vertebrate scavengers	Dangerfield, CR; Frehner, EH; Buechley, ER; Sekercioglu, CH; Brazelton, WJ	2020	PEERJ	8			10.7717/peerj.9307		#880	Dangerfield 2020	Non-insect
Title and abstract screening	Insights into the bacterial symbiont diversity in spiders	Zhang, LH; Yun, YL; Hu, GW; Peng, Y	2018	ECOLOGY AND EVOLUTION	8	10	4899-4906	10.1002/ece3.4051		#889	Zhang 2018	Non-insect
Title and abstract screening	Endosymbiont Dominated Bacterial Communities in a Dwarf Spider	Vanthournout, B; Hendrickx, F	2015	PLOS ONE	10	2		10.1371/journal.pone.0117297		#893	Vanthournout 2015	Non-insect
Title and abstract screening	Comparative analysis of midgut bacterial community under Vibrio splendidus infection in Apostichopus japonicus with hindgut as a reference	Zhang, Z; Lv, ZM; Zhang, WW; Shao, YN; Zhao, XL; Guo, M; Li, CH	2019	AQUACULTURE	513			10.1016/j.aquaculture.2019.734427		#895	Zhang 2019	Non-insect
Title and abstract screening	Function of bacterial community dynamics in the formation of cadaveric semiochemicals during in situ carcass decomposition	Pascual, J; von Hoermann, C; Rottler-Hoermann, AM; Nevo, O; Geppert, A; Sikorski, J; Huber, KJ; Steiger, S; Ayasse, M; Overmann, J	2017	ENVIRONMENTAL MICROBIOLOGY	19	8	3310-3322	10.1111/1462-2920.13828		#898	Pascual 2017	Non-insect
Title and abstract screening	Diverse microbial communities hosted by the model carnivorous pitcher plant Sarracenia purpurea: analysis of both bacterial and eukaryotic composition across distinct host plant populations	Grothjan, JJ; Young, EB	2019	PEERJ	7			10.7717/peerj.6392		#901	Grothjan 2019	Non-insect
Title and abstract screening	The Bean Beetle Microbiome Project: A Course-Based Undergraduate Research Experience in Microbiology	Zelaya, AJ; Gerardo, NM; Blumer, LS; Beck, CW	2020	FRONTIERS IN MICROBIOLOGY	11			10.3389/fmicb.2020.577621		#905	Zelaya 2020	No 16s
Title and abstract screening	Aboveground Whitefly Infestation-Mediated Reshaping of the Root Microbiota	Kong, HG; Kim, BK; Song, GC; Lee, S; Ryu, CM	2016	FRONTIERS IN MICROBIOLOGY	7			10.3389/fmicb.2016.01314		#913	Kong 2016	Non-insect	Kappa
Title and abstract screening	First description of bacterial and fungal communities in Colombian coffee beans fermentation analysed using Illumina-based amplicon sequencing	Junqueira, ACD; Pereira, GVD; Medina, JDC; Alvear, MCR; Rosero, R; Neto, DPD; Enriquez, HG; Soccol, CR	2019	SCIENTIFIC REPORTS	9			10.1038/s41598-019-45002-8		#914	Junqueira 2019	Non-insect
Title and abstract screening	Responses of Bacterial and Fungal Community Structure to Different Rates of 1,3-Dichloropropene Fumigation	Zeng, Y; Abdo, Z; Charkowski, A; Stewart, JE; Frost, K	2019	PHYTOBIOMES JOURNAL	3	3	212-223	10.1094/PBIOMES-11-18-0055-R		#923	Zeng 2019	Non-insect
Title and abstract screening	Diversity, specificity, co-occurance and hub taxa of the bacterial-fungal pollen microbiome	Manirajan, BA; Maisinger, C; Ratering, S; Rusch, V; Schwiert, A; Cardinale, M; Schnell, S	2018	FEMS MICROBIOLOGY ECOLOGY	94	8		10.1093/femsec/fiy112		#931	Manirajan 2018	Non-insect
Title and abstract screening	Woolly beech aphid infestation reduces soil organic carbon availability and alters phyllosphere and rhizosphere bacterial microbiomes	Potthast, K; Tischer, A; Herrmann, M; Weinhold, A; Kusel, K; van Dam, NM; Michalzik, B	2022	PLANT AND SOIL	473	2024-02-01	639-657	10.1007/s11104-022-05317-4		#932	Potthast 2022	Non-insect
Title and abstract screening	Identification and Characterization of a Pesticide Degrading Flavobacterium Species EMBS0145 by 16S rRNA Gene Sequencing	Nayarisseri, A; Suppahia, A; Nadh, AG; Nair, AS	2015	INTERDISCIPLINARY SCIENCES-COMPUTATIONAL LIFE SCIENCES	7	2	93-99	10.1007/s12539-015-0016-z		#933	Nayarisseri 2015	Non-insect
Title and abstract screening	Microbiome Variation Across Two Hemlock Species With Hemlock Woolly Adelgid Infestation	Dove, NC; Rogers, TJ; Leppanen, C; Simberloff, D; Fordyce, JA; Brown, VA; LeBude, AV; Ranney, TG; Cregger, MA	2020	FRONTIERS IN MICROBIOLOGY	11			10.3389/fmicb.2020.01528		#938	Dove 2020	Non-insect
Title and abstract screening	Insect exclusion limits variation in bacterial microbiomes of tomato flowers and fruit	Allard, SM; Ottesen, AR; Brown, EW; Micallef, SA	2018	JOURNAL OF APPLIED MICROBIOLOGY	125	6	1749-1760	10.1111/jam.14087		#942	Allard 2018	Non-insect
Title and abstract screening	Microbial community analyses provide a differential diagnosis for the antemortem and postmortem injury of decayed cadaver: An animal model	Xiang, QQ; Su, Q; Li, Q; Liu, JJ; Du, YK; Shi, H; Li, ZG; Ma, YB; Niu, Y; Chen, LF; Liu, C; Zhao, J	2023	JOURNAL OF FORENSIC AND LEGAL MEDICINE	93			10.1016/j.jflm.2022.102473		#945	Xiang 2023	Non-insect
Title and abstract screening	A change in the bacterial community of spider mites decreases fecundity on multiple host plants	Zhu, YX; Song, YL; Hoffmann, AA; Jin, PY; Huo, SM; Hong, XY	2019	MICROBIOLOGYOPEN	8	6		10.1002/mbo3.743		#948	Zhu 2019	Non-insect	Kappa
Title and abstract screening	Configuration of Gut Microbiota Structure and Potential Functionality in Two Teleosts under the Influence of Dietary Insect Meals	Panteli, N; Mastoraki, M; Lazarina, M; Chatzifotis, S; Mente, E; Kormas, KA; Antonopoulou, E	2021	MICROORGANISMS	9	4		10.3390/microorganisms9040699		#949	Panteli 2021	Non-insect
Title and abstract screening	Comparison of genetically modified insect-resistant maize and non-transgenic maize revealed changes in soil metabolomes but not in rhizosphere bacterial community	Chen, YJ; Pan, LB; Ren, MY; Li, JS; Guan, X; Tao, J	2022	GM CROPS & FOOD-BIOTECHNOLOGY IN AGRICULTURE AND THE FOOD CHAIN	13	1	2014-01-01	10.1080/21645698.2022.2025725		#953	Chen 2022	Non-insect
Title and abstract screening	Excellent excrement? Frass impacts on a soil's microbial community, processes and metal bioavailability	Watson, C; Schlosser, C; Vogerl, J; Wichern, F	2021	APPLIED SOIL ECOLOGY	168			10.1016/j.apsoil.2021.104110		#954	Watson 2021	Non-insect
Title and abstract screening	Heritability and Functional Importance of the Setaria viridis Bacterial Seed Microbiome	Rodriguez, CE; Antonielli, L; Mitter, B; Trognitz, F; Sessitsch, A	2020	PHYTOBIOMES JOURNAL	4	1	40-52	10.1094/PBIOMES-04-19-0023-R		#957	Rodriguez 2020	Non-insect
Title and abstract screening	Is bacterial microbiome from the Polemonium caeruleum L. (Polemoniaceae) nectar geographically variable?	Ryniewicz, J; Decewicz, P; Dziewit, L; Zych, M	2019	ACTA SOCIETATIS BOTANICORUM POLONIAE	88	2		10.5586/asbp.3626		#959	Ryniewicz 2019	Non-insect
Title and abstract screening	Multitrophic Interaction in the Rhizosphere of Maize: Root Feeding of Western Corn Rootworm Larvae Alters the Microbial Community Composition	Dematheis, F; Zimmerling, U; Flocco, C; Kurtz, B; Vidal, S; Kropf, S; Smalla, K	2012	PLOS ONE	7	5		10.1371/journal.pone.0037288		#960	Dematheis 2012	PCR DGGE
Title and abstract screening	Ecosystem Resilience and Limitations Revealed by Soil Bacterial Community Dynamics in a Bark Beetle-Impacted Forest	Mikkelson, KM; Brouillard, BM; Bokman, CM; Sharp, JO	2017	MBIO	8	6		10.1128/mBio.01305-17		#970	Mikkelson 2017	Non-insect
Title and abstract screening	Laboratory colonization stabilizes the naturally dynamic microbiome composition of field collected Dermacentor andersoni ticks	Gall, CA; Scoles, GA; Magori, K; Mason, KL; Brayton, KA	2017	MICROBIOME	5			10.1186/s40168-017-0352-9		#971	Gall 2017	Non-insect
Title and abstract screening	Rare Taxa Maintain Microbial Diversity and Contribute to Terrestrial Community Dynamics throughout Bark Beetle Infestation	Mikkelson, KM; Bokman, CM; Sharp, JO	2016	APPLIED AND ENVIRONMENTAL MICROBIOLOGY	82	23	6912-6919	10.1128/AEM.02245-16		#979	Mikkelson 2016	Non-insect
Title and abstract screening	Foliar Aphid Herbivory Alters the Tomato Rhizosphere Microbiome, but Initial Soil Community Determines the Legacy Effects	French, E; Kaplan, I; Enders, L	2021	FRONTIERS IN SUSTAINABLE FOOD SYSTEMS	5			10.3389/fsufs.2021.629684		#981	French 2021	Non-insect
Title and abstract screening	Activation of the Jasmonic Acid Plant Defence Pathway Alters the Composition of Rhizosphere Bacterial Communities	Carvalhais, LC; Dennis, PG; Badri, DV; Tyson, GW; Vivanco, JM; Schenk, PM	2013	PLOS ONE	8	2		10.1371/journal.pone.0056457		#983	Carvalhais 2013	Non-insect	Kappa
Title and abstract screening	Comparison of wild rice (Oryza longistaminata) tissues identifies rhizome-specific bacterial and archaeal endophytic microbiomes communities and network structures	Peng, XJ; Xie, J; Li, WZ; Xie, HW; Cai, YH; Ding, X	2021	PLOS ONE	16	2		10.1371/journal.pone.0246687		#985	Peng 2021	Non-insect
Title and abstract screening	Are you what you eat? A highly transient and prey-influenced gut microbiome in the grey house spider Badumna longinqua	Kennedy, SR; Tsau, S; Gillespie, R; Krehenwinkel, H	2020	MOLECULAR ECOLOGY	29	5	1001-1015	10.1111/mec.15370		#990	Kennedy 2020	Non-insect	Kappa
Title and abstract screening	Predicting the postmortem interval of burial cadavers based on microbial community succession	Zhang, J; Wang, MC; Qi, XQ; Shi, LY; Zhang, JR; Zhang, XM; Yang, TT; Ren, JB; Liu, F; Zhang, GQ; Yan, JW	2021	FORENSIC SCIENCE INTERNATIONAL-GENETICS	52			10.1016/j.fsigen.2021.102488		#992	Zhang 2021	Non-insect
Title and abstract screening	Zooming-in on floral nectar: a first exploration of nectar-associated bacteria in wild plant communities	Alvarez-Perez, S; Herrera, CM; de Vega, C	2012	FEMS MICROBIOLOGY ECOLOGY	80	3	591-602	10.1111/j.1574-6941.2012.01329.x		#993	Alvarez-Perez 2012	Non-insect
Title and abstract screening	Hermetia illucens in diets for zebrafish (Danio rerio): A study of bacterial diversity by using PCR-DGGE and metagenomic sequencing	Osimani, A; Milanovic, V; Roncolini, A; Riolo, P; Ruschioni, S; Isidoro, N; Loreto, N; Franciosi, E; Tuohy, K; Olivotto, I; Zarantoniello, M; Cardinali, F; Garofalo, C; Aquilanti, L; Clementi, F	2019	PLOS ONE	14	12		10.1371/journal.pone.0225956		#995	Osimani 2019	PCR DGGE
Title and abstract screening	Beyond 16S rRNA community profiling: intra-species diversity in the gut microbiota	Ellegaard, Kirsten M; Engel, Philipp	2016	Frontiers in microbiology	7		1475			#1004	Ellegaard 2016	No 16s
Title and abstract screening	Biodiversity and activity of the gut microbiota across the life history of the insect herbivore Spodoptera littoralis	Chen, Bosheng; Teh, Beng-Soon; Sun, Chao; Hu, Sirui; Lu, Xingmeng; Boland, Wilhelm; Shao, Yongqi	2016	Scientific reports	6	1	29505			#1012	Chen 2016	bTEFAP
Title and abstract screening	Characterization of pollen and bacterial community composition in brood provisions of a small carpenter bee	McFrederick, Quinn S; Rehan, Sandra M	2016	Molecular ecology	25	10	2302-2311			#1014	McFrederick 2016	Insect food
Title and abstract screening	Does the human placenta delivered at term have a microbiota? Results of cultivation, quantitative real-time PCR, 16S rRNA gene sequencing, and metagenomics	Theis, Kevin R; Romero, Roberto; Winters, Andrew D; Greenberg, Jonathan M; Gomez-Lopez, Nardhy; Alhousseini, Ali; Bieda, Janine; Maymon, Eli; Pacora, Percy; Fettweis, Jennifer M	2019	American journal of obstetrics and gynecology	220	3	267-e1			#1017	Theis 2019	Non-insect
Title and abstract screening	Microbiota profiling with long amplicons using Nanopore sequencing: full-length 16S rRNA gene and the 16S-ITS-23S of the rrn operon	Cuscó, Anna; Catozzi, Carlotta; Viñes, Joaquim; Sanchez, Armand; Francino, Olga	2018	F1000Research	7					#1021	Cuscó 2018	Non-insect
Title and abstract screening	The microbiome of animals: implications for conservation biology	Bahrndorff, Simon; Alemu, Tibebu; Alemneh, Temesgen; Lund Nielsen, Jeppe	2016	International journal of genomics	2016					#1024	Bahrndorff 2016	No 16s
Title and abstract screening	High throughput method of 16S rRNA gene sequencing library preparation for plant root microbial community profiling	Kumaishi, Kie; Usui, Erika; Suzuki, Kenta; Kobori, Shungo; Sato, Takumi; Toda, Yusuke; Takanashi, Hideki; Shinozaki, Satoshi; Noda, Munehiro; Takakura, Akiko	2022	Scientific Reports	12	1	19289			#1025	Kumaishi 2022	Non-insect
Title and abstract screening	The effect of training set on the classification of honey bee gut microbiota using the Naive Bayesian Classifier	Newton, Irene LG; Roeselers, Guus	2012	BMC microbiology	12		2024-09-01			#1028	Newton 2012	No 16s
Title and abstract screening	Tick microbiome characterization by next-generation 16S rRNA amplicon sequencing	Couper, Lisa; Swei, Andrea	2018	JoVE (Journal of Visualized Experiments)		138	e58239			#1029	Couper 2018	Non-insect
Title and abstract screening	Initial insights into bacterial succession during human decomposition	Hyde, Embriette R; Haarmann, Daniel P; Petrosino, Joseph F; Lynne, Aaron M; Bucheli, Sibyl R	2015	International journal of legal medicine	129		661-671			#1030	Hyde 2015	Non-insect
Title and abstract screening	Insects’ potential: understanding the functional role of their gut microbiome	Munoz-Benavent, Maria; Perez-Cobas, Ana Elena; Garcia-Ferris, Carlos; Moya, Andres; Latorre, Amparo	2021	Journal of Pharmaceutical and Biomedical Analysis	194		113787			#1031	Munoz-Benavent 2021	No 16s
Title and abstract screening	Spatiotemporal analysis of bacterial diversity in sediments of Sundarbans using parallel 16S rRNA gene tag sequencing	Basak, Pijush; Majumder, Niladri Shekhar; Nag, Sudip; Bhattacharyya, Anish; Roy, Debojyoti; Chakraborty, Arpita; SenGupta, Sohan; Roy, Arunava; Mukherjee, Arghya; Pattanayak, Rudradip	2015	Microbial ecology	69		500-511			#1033	Basak 2015	Non-insect
Title and abstract screening	Taxonomic classification of bacterial 16S rRNA genes using short sequencing reads: evaluation of effective study designs	Mizrahi-Man, Orna; Davenport, Emily R; Gilad, Yoav	2013	PloS one	8	1	e53608			#1036	Mizrahi-Man 2013	Non-insect
Title and abstract screening	Bacterial community composition of South China Sea sediments through pyrosequencing-based analysis of 16S rRNA genes	Zhu, Daochen; Tanabe, Shoko-Hosoi; Yang, Chong; Zhang, Weimin; Sun, Jianzhong	2013	PloS one	8	10	e78501			#1041	Zhu 2013	Non-insect
Title and abstract screening	Pyrosequencing of 16S rRNA gene amplicons to study the microbiota in the gastrointestinal tract of carp (Cyprinus carpio L.)	van Kessel, Maartje AHJ; Dutilh, Bas E; Neveling, Kornelia; Kwint, Michael P; Veltman, Joris A; Flik, Gert; Jetten, Mike SM; Klaren, Peter HM; Op den Camp, Huub JM	2011	AMB express	1	1	2024-09-01			#1042	vanKessel 2011	Non-insect
Title and abstract screening	Tephritid-microbial interactions to enhance fruit fly performance in sterile insect technique programs	Deutscher, Ania T; Chapman, Toni A; Shuttleworth, Lucas A; Riegler, Markus; Reynolds, Olivia L	2019	BMC microbiology	19		2014-01-01			#1043	Deutscher 2019	No 16s
Title and abstract screening	Nanopore sequencing of microbial communities reveals the potential role of sea lice as a reservoir for fish pathogens	Gonçalves, Ana Teresa; Collipal-Matamal, Rayen; Valenzuela-Muñoz, Valentina; Nuñez-Acuña, Gustavo; Valenzuela-Miranda, Diego; Gallardo-Escárate, Cristian	2020	Scientific reports	10	1	2895			#1047	Gonçalves 2020	Non-insect
Title and abstract screening	Denitrification potential of the eastern oyster microbiome using a 16S rRNA gene based metabolic inference approach	Arfken, Ann; Song, Bongkeun; Bowman, Jeff S; Piehler, Michael	2017	PloS one	12	9	e0185071			#1048	Arfken 2017	Non-insect
Title and abstract screening	Bacterial community diversity and variation in spray water sources and the tomato fruit surface	Telias, Adriana; White, James R; Pahl, Donna M; Ottesen, Andrea R; Walsh, Christopher S	2011	BMC microbiology	11	1	2013-01-01			#1051	Telias 2011	Non-insect
Title and abstract screening	Insights from 20 years of bacterial genome sequencing	Land, Miriam; Hauser, Loren; Jun, Se-Ran; Nookaew, Intawat; Leuze, Michael R; Ahn, Tae-Hyuk; Karpinets, Tatiana; Lund, Ole; Kora, Guruprased; Wassenaar, Trudy	2015	Functional & integrative genomics	15		141-161			#1052	Land 2015	No 16s
Title and abstract screening	Influence of imidacloprid on bacterial community diversity of mango orchard soil assessed through 16S rRNA sequencing-based metagenomic analysis	Garg, Neelima; Bhattacherjee, AK; Shukla, Pradeep Kr; Singh, Balvindra	2021	Environmental Monitoring and Assessment	193		2024-10-01			#1053	Garg 2021	Non-insect
Title and abstract screening	Differential response of digesta-and mucosa-associated intestinal microbiota to dietary insect meal during the seawater phase of Atlantic salmon	Li, Yanxian; Bruni, Leonardo; Jaramillo-Torres, Alexander; Gajardo, Karina; Kortner, Trond M; Krogdahl, Åshild	2021	Animal Microbiome	3	1	2018-01-01			#1054	Li 2021	Non-insect
Title and abstract screening	Inhibition of the endosymbiont “Candidatus Midichloria mitochondrii” during 16S rRNA gene profiling reveals potential pathogens in Ixodes ticks from Australia	Gofton, Alexander W; Oskam, Charlotte L; Lo, Nathan; Beninati, Tiziana; Wei, Heng; McCarl, Victoria; Murray, Dáithí C; Paparini, Andrea; Greay, Telleasha L; Holmes, Andrew J	2015	Parasites & Vectors	8		2024-11-01			#1056	Gofton 2015	Non-insect
Title and abstract screening	Next generation sequencing and bioinformatic bottlenecks: the current state of metagenomic data analysis	Scholz, Matthew B; Lo, Chien-Chi; Chain, Patrick SG	2012	Current opinion in biotechnology	23	1	2015-09-01			#1058	Scholz 2012	No 16s
Title and abstract screening	Microbial communities associated with the camel tick, Hyalomma dromedarii: 16S rRNA gene-based analysis	Perveen, Nighat; Muzaffar, Sabir Bin; Vijayan, Ranjit; Al-Deeb, Mohammad Ali	2020	Scientific reports	10	1	17035			#1059	Perveen 2020	Non-insect
Title and abstract screening	Improvement of cecal commensal microbiome following the insect additive into chicken diet	Józefiak, Agata; Benzertiha, Abdelbasset; Kierończyk, Bartosz; Łukomska, Anna; Wesołowska, Izabela; Rawski, Mateusz	2020	Animals	10	4	577			#1060	Józefiak 2020	Non-insect
Title and abstract screening	Evaluation of bifidobacterial community composition in the human gut by means of a targeted amplicon sequencing (ITS) protocol	Milani, Christian; Lugli, Gabriele A; Turroni, Francesca; Mancabelli, Leonardo; Duranti, Sabrina; Viappiani, Alice; Mangifesta, Marta; Segata, Nicola; van Sinderen, Douwe; Ventura, Marco	2014	FEMS microbiology ecology	90	2	493-503			#1063	Milani 2014	Non-insect
Title and abstract screening	Evaluation of established methods for DNA extraction and primer pairs targeting 16S rRNA gene for bacterial microbiota profiling of olive xylem sap	Haro, Carmen; Anguita-Maeso, Manuel; Metsis, Madis; Navas-Cortés, Juan A; Landa, Blanca B	2021	Frontiers in plant science	12		296			#1065	Haro 2021	Non-insect
Title and abstract screening	Agricultural applications of insect ecological genomics	Poelchau, Monica F; Coates, Brad S; Childers, Christopher P; de Leon, Adalberto A Perez; Evans, Jay D; Hackett, Kevin; Shoemaker, DeWayne	2016	Current opinion in insect science	13		61-69			#1077	Poelchau 2016	No 16s	Kappa
Title and abstract screening	Microbial populations in naked neck chicken ceca raised on pasture flock fed with commercial yeast cell wall prebiotics via an Illumina MiSeq platform	Park, Si Hong; Lee, Sang In; Ricke, Steven C	2016	PLoS One	11	3	e0151944			#1079	Park 2016	Non-insect
Title and abstract screening	Phylogenetic analysis of bacterial communities in different regions of the gastrointestinal tract of Agkistrodon piscivorus, the cottonmouth snake	Colston, Timothy J; Noonan, Brice P; Jackson, Colin R	2015	PLoS One	10	6	e0128793			#1081	Colston 2015	Non-insect
Title and abstract screening	Recent developments in using advanced sequencing technologies for the genomic studies of lignin and cellulose degrading microorganisms	Qin, Wensheng	2016	International journal of biological sciences	12	2	156			#1082	Qin 2016	Non-insect
Title and abstract screening	Cecal microbiome profile of Hawaiian feral chickens and pasture-raised broiler (commercial) chickens determined using 16S rRNA amplicon sequencing	Yadav, Sudhir; Caliboso, Kayla D; Nanquil, Jannel E; Zhang, Jiachao; Kae, Helmut; Neupane, Kabi; Mishra, Birendra; Jha, Rajesh	2021	Poultry Science	100	7	101181			#1083	Yadav 2021	Non-insect
Title and abstract screening	A comparison of sequencing platforms and bioinformatics pipelines for compositional analysis of the gut microbiome	Allali, Imane; Arnold, Jason W; Roach, Jeffrey; Cadenas, Maria Belen; Butz, Natasha; Hassan, Hosni M; Koci, Matthew; Ballou, Anne; Mendoza, Mary; Ali, Rizwana	2017	BMC microbiology	17	1	2016-01-01			#1084	Allali 2017	Non-insect	Kappa
Title and abstract screening	Stingless bee honey: Evaluating its antibacterial activity and bacterial diversity	Rosli, Farah Nadiah; Hazemi, Mohd Hafiz Fikri; Akbar, Muhamad Afiq; Basir, Syazwani; Kassim, Hakimi; Bunawan, Hamidun	2020	Insects	11	8	500			#1088	Rosli 2020	Non-insect
Title and abstract screening	Evidence for a core gut microbiota in the zebrafish	Roeselers, Guus; Mittge, Erika K; Stephens, W Zac; Parichy, David M; Cavanaugh, Colleen M; Guillemin, Karen; Rawls, John F	2011	The ISME journal	5	10	1595-1608			#1090	Roeselers 2011	Non-insect
Title and abstract screening	Detection of bacterial endosymbionts in freshwater crustaceans: the applicability of non-degenerate primers to amplify the bacterial 16S rRNA gene	Mioduchowska, Monika; Czyż, Michał Jan; Gołdyn, Bartłomiej; Kilikowska, Adrianna; Namiotko, Tadeusz; Pinceel, Tom; Łaciak, Małgorzata; Sell, Jerzy	2018	PeerJ	6		e6039			#1091	Mioduchowska 2018	Non-insect
Title and abstract screening	Choice of 16S ribosomal RNA primers affects the microbiome analysis in chicken ceca	Darwish, Nadia; Shao, Jonathan; Schreier, Lori L; Proszkowiec-Weglarz, Monika	2021	Scientific Reports	11	1	11848			#1094	Darwish 2021	Non-insect
Title and abstract screening	Metagenomic profile of the bacterial communities associated with Ixodes ricinus ticks	Carpi, Giovanna; Cagnacci, Francesca; Wittekindt, Nicola E; Zhao, Fangqing; Qi, Ji; Tomsho, Lynn P; Drautz, Daniela I; Rizzoli, Annapaola; Schuster, Stephan C	2011	PloS one	6	10	e25604			#1096	Carpi 2011	Non-insect
Title and abstract screening	Profiling the Lolium perenne microbiome: from seed to seed	Tannenbaum, Ian; Kaur, Jatinder; Mann, Ross; Sawbridge, Timothy; Rodoni, Brendan; Spangenberg, German	2020	Phytobiomes Journal	4	3	281-289			#1098	Tannenbaum 2020	Non-insect
Title and abstract screening	Simultaneous assessment of the macrobiome and microbiome in a bulk sample of tropical arthropods through DNA metasystematics	Gibson, Joel; Shokralla, Shadi; Porter, Teresita M; King, Ian; van Konynenburg, Steven; Janzen, Daniel H; Hallwachs, Winnie; Hajibabaei, Mehrdad	2014	Proceedings of the National Academy of Sciences	111	22	8007-8012			#1099	Gibson 2014	Non-insect
Title and abstract screening	Insect gut microbiome–An unexploited reserve for biotechnological application	Krishnan, Muthukalingan; Bharathiraja, Chinnapandi; Pandiarajan, Jeyaraj; Prasanna, Vimalanathan Arun; Rajendhran, Jeyaprakash; Gunasekaran, Paramasamy	2014	Asian Pacific journal of tropical biomedicine	4		S16-S21			#1100	Krishnan 2014	No 16s
Title and abstract screening	The honey bee gut microbiota: strategies for study and characterization	Romero, S; Nastasa, A; Chapman, A; Kwong, WK; Foster, LJ	2019	Insect molecular biology	28	4	455-472			#1102	Romero 2019	No 16s
Title and abstract screening	Microbial communities associated with human decomposition and their potential use as postmortem clocks	Finley, Sheree J; Benbow, M Eric; Javan, Gulnaz T	2015	International journal of legal medicine	129		623-632			#1103	Finley 2015	Non-insect
Title and abstract screening	The truffle microbiome: species and geography effects on bacteria associated with fruiting bodies of hypogeous Pezizales	Benucci, Gian Maria Niccolò; Bonito, Gregory M	2016	Microbial ecology	72		2024-08-04			#1107	Benucci 2016	Non-insect
Title and abstract screening	Frischella perrara gen. nov., sp. nov., a gammaproteobacterium isolated from the gut of the honeybee, Apis mellifera	Engel, Philipp; Kwong, Waldan K; Moran, Nancy A	2013	International journal of systematic and evolutionary microbiology	63	Pt_10	3646-3651			#1110	Engel 2013	Cultures
Title and abstract screening	Diversity of thermophiles in a Malaysian hot spring determined using 16S rRNA and shotgun metagenome sequencing	Chan, Chia Sing; Chan, Kok-Gan; Tay, Yea-Ling; Chua, Yi-Heng; Goh, Kian Mau	2015	Frontiers in microbiology	6		177			#1111	Chan 2015	Non-insect
Title and abstract screening	Effects of full replacement of dietary fishmeal with insect meal from Tenebrio molitor on rainbow trout gut and skin microbiota	Terova, Genciana; Gini, Elisabetta; Gasco, Laura; Moroni, Federico; Antonini, Micaela; Rimoldi, Simona	2021	Journal of Animal Science and Biotechnology	12	1	2014-01-01			#1113	Terova 2021	Non-insect
Title and abstract screening	Profiling temporal dynamics of acetogenic communities in anaerobic digesters using next-generation sequencing and T-RFLP	Singh, Abhijeet; Müller, Bettina; Schnürer, Anna	2021	Scientific Reports	11	1	13298			#1116	Singh 2021	Non-insect
Title and abstract screening	Entomopathogenic nematode-associated microbiota: from monoxenic paradigm to pathobiome	Ogier, Jean-Claude; Pagès, Sylvie; Frayssinet, Marie; Gaudriault, Sophie	2020	Microbiome	8		2017-01-01			#1120	Ogier 2020	Non-insect
Title and abstract screening	New insights into human nostril microbiome from the expanded human oral microbiome database (eHOMD): a resource for the microbiome of the human aerodigestive tract	Escapa, Isabel F; Chen, Tsute; Huang, Yanmei; Gajare, Prasad; Dewhirst, Floyd E; Lemon, Katherine P	2018	Msystems	3	6	10-1128			#1122	Escapa 2018	Non-insect
Title and abstract screening	Microbial diversity associated with the pollen stores of captive-bred bumble bee colonies	Dharampal, Prarthana S; Diaz-Garcia, Luis; Haase, Max AB; Zalapa, Juan; Currie, Cameron R; Hittinger, Chris Todd; Steffan, Shawn A	2020	Insects	11	4	250			#1135	Dharampal 2020	Insect food
Title and abstract screening	Exploitation of the medfly gut microbiota for the enhancement of sterile insect technique: use of Enterobacter sp. in larval diet-based probiotic applications	Augustinos, Antonios A; Kyritsis, Georgios A; Papadopoulos, Nikos T; Abd-Alla, Adly MM; Cáceres, Carlos; Bourtzis, Kostas	2015	PloS one	10	9	e0136459			#1136	Augustinos 2015	Cultures
Title and abstract screening	Terracidiphilus gabretensis gen. nov., sp. nov., an abundant and active forest soil acidobacterium important in organic matter transformation	García-Fraile, Paula; Benada, Oldrich; Cajthaml, Tomáš; Baldrian, Petr; Lladó, Salvador	2016	Applied and environmental microbiology	82	2	560-569			#1139	García-Fraile 2016	Non-insect
Title and abstract screening	An integrated overview of the bacterial flora composition of Hyalomma anatolicum, the main vector of CCHF	Choubdar, Nayyereh; Karimian, Fateh; Koosha, Mona; Oshaghi, Mohammad Ali	2021	PLoS Neglected Tropical Diseases	15	6	e0009480			#1143	Choubdar 2021	Non-insect	Kappa
Title and abstract screening	Comparison of rhizosphere and endophytic microbial communities of Chinese leek through high-throughput 16S rRNA gene Illumina sequencing	Huang, Yong-hong	2018	Journal of integrative agriculture	17	2	359-367			#1146	Huang 2018	Non-insect
Title and abstract screening	The skin microbiome: potential for novel diagnostic and therapeutic approaches to cutaneous disease	Grice, Elizabeth A	2014	Seminars in cutaneous medicine and surgery	33	2	98			#1148	Grice 2014	Non-insect
Title and abstract screening	rpoB, a promising marker for analyzing the diversity of bacterial communities by amplicon sequencing	Ogier, Jean-Claude; Galan, Maxime; Barret, Matthieu; Gaudriault, Sophie	2019	BMC microbiology	19	1	2016-01-01			#1149	Ogier 2019	Non-insect
Title and abstract screening	A comparison between transcriptome sequencing and 16S metagenomics for detection of bacterial pathogens in wildlife	Razzauti, Maria; Galan, Maxime; Bernard, Maria; Maman, Sarah; Klopp, Christophe; Charbonnel, Nathalie; Vayssier-Taussat, Muriel; Eloit, Marc; Cosson, Jean-François	2015	PLoS Neglected Tropical Diseases	9	8	e0003929			#1150	Razzauti 2015	Non-insect	Kappa
Title and abstract screening	Comparison of the bacterial communities in feces from wild versus housed sables (Martes zibellina) by high-throughput sequence analysis of the bacterial 16S rRNA gene	Guan, Yu; Zhang, Honghai; Gao, Xiaodong; Shang, Shuai; Wu, Xiaoyang; Chen, Jun; Zhang, Wei; Zhang, Weihua; Jiang, Mingsheng; Zhang, Baohong	2016	Amb Express	6	1	2024-11-01			#1152	Guan 2016	Non-insect
Title and abstract screening	Metagenomics study of endophytic bacteria in Aloe vera using next-generation technology	Akinsanya, Mushafau Adewale; Goh, Joo Kheng; Lim, Siew Ping; Ting, Adeline Su Yien	2015	Genomics data	6		159-163			#1156	Akinsanya 2015	Non-insect
Title and abstract screening	Genomics of the honey bee microbiome	Moran, Nancy A	2015	Current opinion in insect science	10		22-28			#1157	Moran 2015	No 16s
Title and abstract screening	Taxonomic classification of the bacterial endosymbiont Wolbachia based on next-generation sequencing: is there molecular evidence for its presence in tardigrades?	Mioduchowska, Monika; Nitkiewicz, Bartosz; Roszkowska, Milena; Kačarević, Uroš; Madanecki, Piotr; Pinceel, Tom; Namiotko, Tadeusz; Gołdyn, Bartłomiej; Kaczmarek, Łukasz	2021	Genome	64	10	951-958			#1159	Mioduchowska 2021	Non-insect
Title and abstract screening	Endosymbiont interference and microbial diversity of the Pacific coast tick, Dermacentor occidentalis, in San Diego County, California	Gurfield, Nikos; Grewal, Saran; Cua, Lynnie S; Torres, Pedro J; Kelley, Scott T	2017	PeerJ	5		e3202			#1160	Gurfield 2017	Non-insect
Title and abstract screening	Aerobic midgut microbiota of sand fly vectors of zoonotic visceral leishmaniasis from northern Iran, a step toward finding potential paratransgenic candidates	Karimian, Fateh; Vatandoost, Hassan; Rassi, Yavar; Maleki-Ravasan, Naseh; Mohebali, Mehdi; Shirazi, Mohammad Hasan; Koosha, Mona; Choubdar, Nayyereh; Oshaghi, Mohammad Ali	2019	Parasites & vectors	12	1	2024-12-01			#1161	Karimian 2019	Cultures	Kappa
Title and abstract screening	Wolbachia and Spiroplasma could influence bacterial communities of the spider mite Tetranychus truncatus	Yang, Kun; Chen, Han; Bing, Xiao-Li; Xia, Xue; Zhu, Yu-Xi; Hong, Xiao-Yue	2021	Experimental and Applied Acarology	83		197-210			#1164	Yang 2021	Non-insect
Title and abstract screening	Gut microbial communities of social bees	Kwong, Waldan K; Moran, Nancy A	2016	Nature reviews microbiology	14	6	374-384			#1166	Kwong 2016	Review
Title and abstract screening	Bacterial communities of Ixodes scapularis from central Pennsylvania, USA	Sakamoto, Joyce Megumi; Silva Diaz, Gabriel Enrique; Wagner, Elizabeth Anne	2020	Insects	11	10	718			#1168	Sakamoto 2020	Non-insect
Title and abstract screening	Diversity of culturable bacteria including Pantoea in wild mosquito Aedes albopictus	Valiente Moro, Claire; Tran, Florence Hélène; Nantenaina Raharimalala, Fara; Ravelonandro, Pierre; Mavingui, Patrick	2013	BMC microbiology	13		2024-11-01			#1169	ValienteMoro 2013	Cultures
Title and abstract screening	Review of the role of gut microbiota in mass rearing of the olive fruit fly, B actrocera oleae, and its parasitoids	Ras, Erica; Beukeboom, Leo W; Cáceres, Carlos; Bourtzis, Kostas	2017	Entomologia Experimentalis et Applicata	164	3	237-256			#1176	Ras 2017	No 16s
Title and abstract screening	Isolation and characterization of gut bacteria of fruit fly, Bactrocera tau (Walker)	Prabhakar, Chandra S; Sood, Pankaj; Kanwar, Sarbjit S; Sharma, Prem N; Kumar, Ajay; Mehta, Pawan K	2013	Phytoparasitica	41	2	193-201			#1177	Prabhakar 2013	Cultures
Title and abstract screening	Considerations for optimizing microbiome analysis using a marker gene	De la Cuesta-Zuluaga, Jacobo; Escobar, Juan S	2016	Frontiers in nutrition	3		26			#1182	DelaCuesta-Zuluaga 2016	No 16s
Title and abstract screening	rrn DB: improved tools for interpreting rRNA gene abundance in bacteria and archaea and a new foundation for future development	Stoddard, Steven F; Smith, Byron J; Hein, Robert; Roller, Benjamin RK; Schmidt, Thomas M	2015	Nucleic acids research	43	D1	D593-D598			#1184	Stoddard 2015	Non-insect
Title and abstract screening	Microbial diversity and activity in the Nematostella vectensis holobiont: insights from 16S rRNA gene sequencing, isolate genomes, and a pilot-scale survey of gene expression	Har, Jia Y; Helbig, Tim; Lim, Ju H; Fernando, Samodha C; Reitzel, Adam M; Penn, Kevin; Thompson, Janelle R	2015	Frontiers in microbiology	6		818			#1190	Har 2015	Non-insect
Title and abstract screening	The generation and maintenance of diversity in microbial communities	Fierer, Noah; Lennon, Jay T	2011	American journal of botany	98	3	439-448			#1191	Fierer 2011	No 16s
Title and abstract screening	Comparative analysis of the fecal microbiota of wild and captive beal’s eyed turtle (Sacalia bealei) by 16S rRNA gene sequencing	Fong, Jonathan J; Sung, Yik-Hei; Ding, Li	2020	Frontiers in microbiology	11		570890			#1193	Fong 2020	Non-insect
Title and abstract screening	Nasopharyngeal microbiota in SARS-CoV-2 positive and negative patients	Engen, Phillip A; Naqib, Ankur; Jennings, Cheryl; Green, Stefan J; Landay, Alan; Keshavarzian, Ali; Voigt, Robin M	2021	Biological procedures online	23	1	2024-06-01			#1194	Engen 2021	Non-insect
Title and abstract screening	Towards an integrated understanding of gut microbiota using insects as model systems	Pernice, Mathieu; Simpson, Stephen J; Ponton, Fleur	2014	Journal of insect physiology	69		2018-12-01			#1199	Pernice 2014	No 16s
Full text review	First experimental evidence for active farming in ambrosia beetles and strong heredity of garden microbiomes	Diehl, J.M.C.; Kowallik, V.; Keller, A.; Biedermann, P.H.W.	2022	Proceedings of the Royal Society B: Biological Sciences	289	1986		10.1098/rspb.2022.1458		#621	Diehl 2022	Non-insect
Full text review	First record of the cedar bark aphid, Cinara cedri cedri Mimeur, 1936 (Hemiptera: Aphidoidea) in Japan, and identification of infecting Wolbachia strains	Nozaki, T.; Kobayashi, Y.; Shigenobu, S.	2022	BioInvasions Records	11	4	900-911	10.3391/bir.2022.11.4.09		#642	Nozaki 2022	Specific primers
Full text review	Induction of Multiple Immune Signaling Pathways in Gryllodes sigillatus Crickets during Overt Viral Infections	Duffield, K.R.; Foquet, B.; Stasko, J.A.; Hunt, J.; Sadd, B.M.; Sakaluk, S.K.; Ramirez, J.L.	2022	Viruses	14	12		10.3390/v14122712		#647	Duffield 2022	No 16s
Full text review	Antibiotics-induced changes in intestinal bacteria result in the sensitivity of honey bee to virus	Deng, Y.; Yang, S.; Zhao, H.; Luo, J.; Yang, W.; Hou, C.	2022	Environmental Pollution	314			10.1016/j.envpol.2022.120278		#659	Deng 2022	Specific primers	Kappa
Full text review	Thrips Microbiome Study in Commercial Avocado (Persea americana Mill.) from Northwest Colombian Andes (Antioquia, Colombia) Shows the Presence of Wolbachia, Ehrlichia, Enterobacter	Cano-Calle, D.; Montoya-Porras, L.M.; Ochoa-Giraldo, S.; Junca, H.; Garcia-Bonilla, E.; Saldamando-Benjumea, C.; Moreno-Herrera, C.X.; Arango-Isaza, R.E.	2022	Diversity	14	7		10.3390/d14070540		#704	Cano-Calle 2022	PCR DGGE
Full text review	The gut microbiome analysis of Anastrepha obliqua reveals inter-kingdom diversity: bacteria, fungi, and archaea	Amores, G.R.; Zepeda-Ramos, G.; García-Fajardo, L.V.; Hernández, E.; Guillén-Navarro, K.	2022	Archives of Microbiology	204	9		10.1007/s00203-022-03207-y		#708	Amores 2022	PCR DGGE
Full text review	A potential network structure of symbiotic bacteria involved in carbon and nitrogen metabolism of wood-utilizing insect larvae	Miyamoto, H.; Asano, F.; Ishizawa, K.; Suda, W.; Tsuji, N.; Matsuura, M.; Tsuboi, A.; Ishii, C.; Nakaguma, T.; Shindo, C.; Kato, T.; Kurotani, A.; Shima, H.; Moriya, S.; Hattori, M.; Kodama, H.; Ohno, H.; Kikuchi, J.	2022	Science of the Total Environment	836			10.1016/j.scitotenv.2022.155520		#728	Miyamoto 2022	Non-insect	Kappa
Full text review	Bacillus symbiont drives alterations in intestinal microbiota and circulating metabolites of lepidopteran host	Li, G.; Zheng, X.; Zhu, Y.; Long, Y.; Xia, X.	2022	Environmental Microbiology	24	9	4049-4064	10.1111/1462-2920.15934		#731	Li 2022	Specific primers	Kappa
Full text review	Endosymbiotic bacteria of the boar louse Haematopinus apri (Insecta: Phthiraptera: Anoplura)	Nishide, Y.; Oguchi, K.; Murakami, M.; Moriyama, M.; Koga, R.; Fukatsu, T.	2022	Frontiers in Microbiology	13			10.3389/fmicb.2022.962252		#735	Nishide 2022	Cloning
Full text review	Species identification of bacterial communities in the small brown planthopper, Laodelphax striatellus (Hemiptera: Delphacidae)	Zhao, D.-S.; Gao, Z.-J.; Wang, S.-D.; Wan, Y.-Y.; Bing, X.-L.; Hong, X.-Y.	2022	Journal of Applied Entomology	146	8	1011-1018	10.1111/jen.13040		#751	Zhao 2022	Cloning
Full text review	Bacterial pathogens from Diprion pini L. (Hymenoptera: Diprionidae) and their biocontrol potential	Çelik, T.; Sevim, A.	2022	Biologia	77	10	3001-3013	10.1007/s11756-022-01161-0		#779	Çelik 2022	Cultures
Full text review	Single mutation makes Escherichia coli an insect mutualist	Koga, R.; Moriyama, M.; Onodera-Tanifuji, N.; Ishii, Y.; Takai, H.; Mizutani, M.; Oguchi, K.; Okura, R.; Suzuki, S.; Gotoh, Y.; Hayashi, T.; Seki, M.; Suzuki, Y.; Nishide, Y.; Hosokawa, T.; Wakamoto, Y.; Furusawa, C.; Fukatsu, T.	2022	Nature Microbiology	7	8	1141-1150	10.1038/s41564-022-01179-9		#785	Koga 2022	No 16s
Full text review	Minimization of chloroplast contamination in 16S rRNA gene pyrosequencing of insect herbivore bacterial communities	Hanshew, AS; Mason, CJ; Raffa, KF; Currie, CR	2013	JOURNAL OF MICROBIOLOGICAL METHODS	95	2	149-155	10.1016/j.mimet.2013.08.007		#805	Hanshew 2013	Cultures
Full text review	Do diet and taxonomy influence insect gut bacterial communities?	Colman, DR; Toolson, EC; Takacs-Vesbach, CD	2012	MOLECULAR ECOLOGY	21	20	5124-5137	10.1111/j.1365-294X.2012.05752.x		#807	Colman 2012	Cloning
Full text review	Microbial community structure in the gut of the New Zealand insect Auckland tree weta (Hemideina thoracica)	Waite, DW; Dsouza, M; Biswas, K; Ward, DF; Deines, P; Taylor, MW	2015	ARCHIVES OF MICROBIOLOGY	197	4	603-612	10.1007/s00203-015-1094-3		#817	Waite 2015	Cloning
Full text review	Microbial communities within field-collected Culiseta melanura and Coquillettidia perturbans	Andrews, ES; Xu, G; Rich, SM	2014	MEDICAL AND VETERINARY ENTOMOLOGY	28	2	125-132	10.1111/mve.12017		#819	Andrews 2014	PCR DGGE
Full text review	Bacterial community structure in Apis florea larvae analyzed by denaturing gradient gel electrophoresis and 16S rRNA gene sequencing	Saraithong, P; Li, YH; Saenphet, K; Chen, Z; Chantawannakul, P	2015	INSECT SCIENCE	22	5	606-618	10.1111/1744-7917.12155		#826	Saraithong 2015	PCR DGGE
Full text review	Bacterial Communities in the Feces of Laboratory Reared Gampsocleis gratiosa (Orthoptera: Tettigoniidae) across Different Developmental Stages and Sexes	Zhou, ZJ; Huang, HM; Che, XT	2022	INSECTS	13	4		10.3390/insects13040361		#829	Zhou 2022	Non-insect
Full text review	How Conserved Are the Bacterial Communities Associated With Aphids? A Detailed Assessment of the Brevicoryne brassicae (Hemiptera: Aphididae) Using 16S rDNA	Clark, EL; Daniell, TJ; Wishart, J; Hubbard, SF; Karley, AJ	2012	ENVIRONMENTAL ENTOMOLOGY	41	6	1386-1397	10.1603/EN12152		#844	Clark 2012	Cloning
Full text review	Midgut bacterial communities in the giant Asian honeybee (Apis dorsata) across 4 developmental stages: A comparative study	Saraithong, P; Li, YH; Saenphet, K; Chen, Z; Chantawannakul, P	2017	INSECT SCIENCE	24	1	81-92	10.1111/1744-7917.12271		#845	Saraithong 2017	PCR DGGE
Full text review	Trends in bacterial and fungal communities in ant nests observed with Terminal-Restriction Fragment Length Polymorphism (T-RFLP) and Next Generation Sequencing (NGS) techniques-validity and compatibility in ecological studies	Lindstrom, S; Rowe, O; Timonen, S; Sundstrom, L; Johansson, H	2018	PEERJ	6			10.7717/peerj.5289		#852	Lindstrom 2018	TRFLP
Full text review	Bacterial community composition and diversity in an ancestral ant fungus symbiosis	Kellner, K; Ishak, HD; Linksvayer, TA; Mueller, UG	2015	FEMS MICROBIOLOGY ECOLOGY	91	7		10.1093/femsec/fiv073		#873	Kellner 2015	bTEFAP
Full text review	Molecular phylogenetic profiling of gut-associated bacteria in larvae and adults of flesh flies	Gupta, AK; Rastogi, G; Nayduch, D; Sawant, SS; Bhonde, RR; Shouche, YS	2014	MEDICAL AND VETERINARY ENTOMOLOGY	28	4	345-354	10.1111/mve.12054		#874	Gupta 2014	Cloning
Full text review	A Global Comparison of Bactericera cockerelli (Hemiptera: Triozidae) Microbial Communities	Arp, A; Munyaneza, JE; Crosslin, JM; Trumble, J; Bextine, B	2014	ENVIRONMENTAL ENTOMOLOGY	43	2	344-352	10.1603/EN13256		#877	Arp 2014	bTEFAP	Kappa
Full text review	Highly similar microbial communities are shared among related and trophically similar ant species	Anderson, KE; Russell, JA; Moreau, CS; Kautz, S; Sullam, KE; Hu, Y; Basinger, U; Mott, BM; Buck, N; Wheeler, DE	2012	MOLECULAR ECOLOGY	21	9	2282-2296	10.1111/j.1365-294X.2011.05464.x		#891	Anderson 2012	Cloning
Full text review	Polystyrene shaping effect on the enriched bacterial community from the plastic-eating Alphitobius diaperinus (Insecta: Coleoptera)	Cucini, C; Funari, R; Mercati, D; Nardi, F; Carapelli, A; Marri, L	2022	SYMBIOSIS	86	3	305-313	10.1007/s13199-022-00847-y		#894	Cucini 2022	Cultures
Full text review	Bacterial Community and PHB-Accumulating Bacteria Associated with the Wall and Specialized Niches of the Hindgut of the Forest Cockchafer (Melolontha hippocastani)	Alonso-Pernas, P; Arias-Cordero, E; Novoselov, A; Ebert, C; Rybak, J; Kaltenpoth, M; Westermann, M; Neugebauer, U; Boland, W	2017	FRONTIERS IN MICROBIOLOGY	8			10.3389/fmicb.2017.00291		#899	Alonso-Pernas 2017	bTEFAP
Full text review	Molecular characterization of cultivable bacteria associated with adult Schistocerca gregaria, using 16S rRNA	Galal, FH; Seufi, AM	2020	JOURNAL OF TAIBAH UNIVERSITY FOR SCIENCE	14	1	605-614	10.1080/16583655.2020.1760537		#906	Galal 2020	Cultures
Full text review	Investigation of gut microbial communities associated with indigenous honey bee (Apis mellifera jemenitica) from two different eco-regions of Saudi Arabia	Khan, KA; Ansari, MJ; Al-Ghamdi, A; Nuru, A; Harakeh, S; Iqbal, J	2017	SAUDI JOURNAL OF BIOLOGICAL SCIENCES	24	5	1061-1068	10.1016/j.sjbs.2017.01.055		#930	Khan 2017	Cultures
Full text review	Structural differences in gut bacteria communities in developmental stages of natural populations of Lutzomyia evansi from Colombia's Caribbean coast	Vivero, RJ; Jaramillo, NG; Cadavid-Restrepo, G; Soto, SIU; Herrera, CXM	2016	PARASITES & VECTORS	9			10.1186/s13071-016-1766-0		#940	Vivero 2016	PCR TTGE
Full text review	Classifying the bacterial gut microbiota of termites and cockroaches: A curated phylogenetic reference database (DictDb)	Mikaelyan, A; Kohler, T; Lampert, N; Rohland, J; Boga, H; Meuser, K; Brune, A	2015	SYSTEMATIC AND APPLIED MICROBIOLOGY	38	7	472-482	10.1016/j.syapm.2015.07.004		#941	Mikaelyan 2015	Cloning
Full text review	Ecological effects on gut bacterial communities in wild bumblebee colonies	Koch, H; Cisarovsky, G; Schmid-Hempel, P	2012	JOURNAL OF ANIMAL ECOLOGY	81	6	1202-1210	10.1111/j.1365-2656.2012.02004.x		#952	Koch 2012	TRFLP
Full text review	Comparison of bacterial diversity and abundance between sexes of Leptocybe invasa Fisher & La Salle (Hymenoptera: Eulophidae) from China	Guo, CH; Peng, X; Zheng, XL; Wang, XY; Wang, RR; Huang, ZY; Yang, ZD	2020	PEERJ	8			10.7717/peerj.8411		#969	Guo 2020	Cloning
Full text review	Bacterial community composition shifts in the gut of Periplaneta americana fed on different lignocellulosic materials	Bertino-Grimaldi, D; Medeiros, MN; Vieira, RP; Cardoso, AM; Turque, AS; Silveira, CB; Albano, RM; Bressan-Nascimento, S; Garcia, ES; de Souza, W; Martins, OB; Machado, EA	2013	SPRINGERPLUS	2			10.1186/2193-1801-2-609		#973	Bertino-Grimaldi 2013	Cloning
Full text review	Bacterial Communities in the Midgut of Ponerine Ants (Hymenoptera: Formicidae: Ponerinae)	de Oliveira, TB; Ferro, M; Bacci, M; de Souza, DJ; Fontana, R; Delabie, JHC; Silva, A	2016	SOCIOBIOLOGY	63	1	637-644	10.13102/sociobiology.v63i1.882		#997	deOliveira 2016	Cloning
Full text review	Exogenous and endogenous microbiomes of wild-caught Phormia regina (Diptera: Calliphoridae) flies from a suburban farm by 16S rRNA gene sequencing	Deguenon, Jean M; Travanty, Nicholas; Zhu, Jiwei; Carr, Ann; Denning, Steven; Reiskind, Michael H; Watson, David W; Michael Roe, R; Ponnusamy, Loganathan	2019	Scientific reports	9	1	20365			#1003	Deguenon 2019	Cultures
Full text review	Surveying the microbiome of ants: comparing 454 pyrosequencing with traditional methods to uncover bacterial diversity	Kautz, Stefanie; Rubin, Benjamin ER; Russell, Jacob A; Moreau, Corrie S	2013	Applied and Environmental Microbiology	79	2	525-534			#1018	Kautz 2013	Cloning
Full text review	Obligate bacterial mutualists evolving from environmental bacteria in natural insect populations	Hosokawa, Takahiro; Ishii, Yoshiko; Nikoh, Naruo; Fujie, Manabu; Satoh, Nori; Fukatsu, Takema	2016	Nature microbiology	1	1	2024-07-01			#1023	Hosokawa 2016	Cloning
Full text review	Characterization of the microbiota in the guts of Triatoma brasiliensis and Triatoma pseudomaculata infected by Trypanosoma cruzi in natural conditions using culture independent methods	Gumiel, Marcia; Da Mota, Fabio Faria; Rizzo, Vanessa de Sousa; Sarquis, Otília; Castro, Daniele Pereira de; Lima, Marli Maria; Garcia, Eloi de Souza; Carels, Nicolas; Azambuja, Patricia	2015	Parasites & vectors	8	1	2017-01-01			#1045	Gumiel 2015	PCR DGGE
Full text review	Variability of bacterial communities in the moth Heliothis virescens indicates transient association with the host	Staudacher, Heike; Kaltenpoth, Martin; Breeuwer, Johannes AJ; Menken, Steph BJ; Heckel, David G; Groot, Astrid T	2016	PLoS One	11	5	e0154514			#1074	Staudacher 2016	bTEFAP
Full text review	Gut microbiota in nymph and adults of the giant mesquite bug (Thasus neocalifornicus)(Heteroptera: Coreidae) is dominated by Burkholderia acquired de novo every generation	Olivier-Espejel, Sarai; Sabree, Zakee L; Noge, Koji; Becerra, Judith X	2011	Environmental entomology	40	5	1102-1110			#1085	Olivier-Espejel 2011	Cloning
Full text review	Bacterial diversity shift determined by different diets in the gut of the spotted wing fly Drosophila suzukii is primarily reflected on acetic acid bacteria	Vacchini, Violetta; Gonella, Elena; Crotti, Elena; Prosdocimi, Erica M; Mazzetto, Fabio; Chouaia, Bessem; Callegari, Matteo; Mapelli, Francesca; Mandrioli, Mauro; Alma, Alberto	2017	Environmental microbiology reports	9	2	91-103			#1093	Vacchini 2017	Cultures
Full text review	Diversity of bacterial endosymbionts associated with Macrosteles leafhoppers vectoring phytopathogenic phytoplasmas	Ishii, Yoshiko; Matsuura, Yu; Kakizawa, Shigeyuki; Nikoh, Naruo; Fukatsu, Takema	2013	Applied and Environmental Microbiology	79	16	5013-5022			#1109	Ishii 2013	TRFLP
Full text review	Geographical and ecological stability of the symbiotic mid‐gut microbiota in E uropean firebugs, P yrrhocoris apterus (H emiptera, P yrrhocoridae)	Sudakaran, Sailendharan; Salem, Hassan; Kost, Christian; Kaltenpoth, Martin	2012	Molecular Ecology	21	24	6134-6151			#1112	Sudakaran 2012	bTEFAP
Full text review	Comparative analysis of bacterial community and antibiotic-resistant strains in different developmental stages of the housefly (Musca domestica)	Wei, Ting; Hu, Jun; Miyanaga, Kazuhiko; Tanji, Yasunori	2013	Applied microbiology and biotechnology	97		1775-1783			#1114	Wei 2013	PCR DGGE
Full text review	Insect frass in stored cereal products as a potential source of Lactobacillus sanfranciscensis for sourdough ecosystem	Boiocchi, F; Porcellato, D; Limonta, L; Picozzi, C; Vigentini, I; Locatelli, DP; Foschino, R	2017	Journal of Applied Microbiology	123	4	944-955			#1129	Boiocchi 2017	Non-insect
Full text review	Bt GS57 interaction with gut microbiota accelerates Spodoptera exigua mortality	Li, Yazi; Zhao, Dan; Wu, Han; Ji, Yujie; Liu, Zhaorui; Guo, Xiaochang; Guo, Wei; Bi, Yang	2022	Frontiers in Microbiology	13		835227			#1158	Li 2022	Cultures
Full text review	Metagenomic sequencing of diamondback moth gut microbiome unveils key holobiont adaptations for herbivory	Xia, Xiaofeng; Gurr, Geoff M; Vasseur, Liette; Zheng, Dandan; Zhong, Huanzi; Qin, Bingcai; Lin, Junhan; Wang, Yue; Song, FengQin; Li, Yong	2017	Frontiers in microbiology	8		663			#1162	Xia 2017	Cultures
Full text review	The gut microbiota of larvae of Rhynchophorus ferrugineus Oliver (Coleoptera: Curculionidae)	Tagliavia, Marcello; Messina, Enzo; Manachini, Barbara; Cappello, Simone; Quatrini, Paola	2014	BMC microbiology	14	1	2024-11-01			#1165	Tagliavia 2014	PCR DGGE
Full text review	Diversity of midgut bacteria in larvae and females of Aedes aegypti and Aedes albopictus from Gampaha District, Sri Lanka	Ranasinghe, Koshila; Gunathilaka, Nayana; Amarasinghe, Deepika; Rodrigo, Wasana; Udayanga, Lahiru	2021	Parasites & Vectors	14	1	2024-11-01			#1195	Ranasinghe 2021	Cultures
Full text review	Host plant induced variation in gut bacteria of Helicoverpa armigera	Gayatri Priya, Natarajan; Ojha, Abhishek; Kajla, Mayur K; Raj, Anand; Rajagopal, Raman	2012	PloS one	7	1	e30768			#1200	GayatriPriya 2012	Cloning
Full text review	Comparative genomic analysis of the endosymbionts of herbivorous insects reveals eco-environmental adaptations: biotechnology applications	Shi	2013	PLoS_Genetics	9	1	e1003131	10.1371/journal.pgen.1003131		#1140	Shi 2013	Cloning

## Sheet: SLR_KAPPA
Metadata from the final pool of 243 insect microbiota studies - KAPPA analysis
Author 1	Author 2	Author	Year	Title
Include	Include	Ashigar, MA; AbMajid,AH	2021	16S rDNA metabarcoding of the bacterial community associated with workers of Pheidole rugaticeps Emery (Hymenoptera: Formicidae)
Include	Include	Montoya-Porras, LM; Omar, TC; Alzate, JF; Moreno-Herrera, CX; Cadavid-Restrepo, GE	2018	16S rRNA gene amplicon sequencing reveals dominance of Actinobacteria in Rhodnius pallescens compared to Triatoma maculata midgut microbiota in natural populations of vector insects from Colombia
Include	Include	Meng, LX; Li, XY; Chen, XQ; Zhan, HY	2019	16S rRNA Gene Sequencing Reveals a Shift in the Microbiota of Diaphorina citri During the Psyllid Life Cycle
Include	Include	Geng, J; Sui, ZX; Dou, WH; Miao, YH; Wang, T; Wei, XF; Chen, SC; Zhang, ZQ; Xiao, JH; Huang, DW	2022	16S rRNA Gene Sequencing Reveals Specific Gut Microbes Common to Medicinal Insects
Include	Include	Nakabachi, Atsushi; Malenovský, Igor; Gjonov, Ilia; Hirose, Yuu	2020	16S rRNA sequencing detected Profftella, Liberibacter, Wolbachia, and Diplorickettsia from relatives of the Asian citrus psyllid
Include	Include	Jones, Ryan Thomas Sanchez, Leticia Gonzales; Fierer, Noah	2013	A cross-taxon analysis of insect-associated bacterial diversity
Include	Include	Arp, A; Munyaneza, JE; Crosslin, JM; Trumble, J; Bextine, B	2014	A Global Comparison of Bactericera cockerelli (Hemiptera: Triozidae) Microbial Communities
Include	Include	Miyamoto, H.; Asano, F.; Ishizawa, K.; Suda, W.; Tsuji, N.; Matsuura, M.; Tsuboi, A.; Ishii, C.; Nakaguma, T.; Shindo, C.; Kato, T.; Kurotani, A.; Shima, H.; Moriya, S.; Hattori, M.; Kodama, H.; Ohno, H.; Kikuchi, J.	2022	A potential network structure of symbiotic bacteria involved in carbon and nitrogen metabolism of wood-utilizing insect larvae
Include	Include	Segers, FHID; Kaltenpoth, M; Foitzik, S	2019	Abdominal microbial communities in ants depend on colony membership rather than caste and are linked to colony productivity
Include	Include	Mason, CJ; Raffa, KF	2014	Acquisition and Structuring of Midgut Bacterial Communities in Gypsy Moth (Lepidoptera: Erebidae) Larvae
Include	Include	Ptaszyńska, Aneta A; Latoch, Przemyslaw; Hurd, Paul J; Polaszek, Andrew; Michalska-Madej, Joanna; Grochowalski, Łukasz; Strapagiel, Dominik; Gnat, Sebastian; Załuski, Daniel; Gancarz, Marek	2021	Amplicon sequencing of variable 16S rRNA from bacteria and ITS2 regions from fungi and plants, reveals honeybee susceptibility to diseases results from their forage availability under anthropogenic landscapes
Include	Include	Bai, J; Ling, Y; Li, WJ; Wang, L; Xue, XB; Gao, YY; Li, FF; Li, XJ	2022	Analysis of Intestinal Microbial Diversity of Four Species of Grasshoppers and Determination of Cellulose Digestibility
Include	Include	Aksoy, Emre; Telleria, Erich L; Echodu, Richard; Wu, Yineng; Okedi, Loyce M; Weiss, Brian L; Aksoy, Serap; Caccone, Adalgisa	2014	Analysis of multiple tsetse fly populations in Uganda reveals limited diversity and species-specific gut microbiota
Include	Include	Goretty, CCM; Abraham, LM; Thelma, C; Julian, AMC; David, MSM; Aaron, B	2019	Analysis of the bacterial communities and endosymbionts of natural populations of Bemisia tabaci in several crop fields from Mexico semi-arid zone
Include	Include	Hu, F.; Du, L.; Gao, X.; Cui, J.; Zhou, X.	2022	Analysis of the bacterial communities of four predatory natural enemies collected from a Northern China Bt cotton field
Include	Include	Rogers, EE; Backus, EA	2014	Anterior Foregut Microbiota of the Glassy-Winged Sharpshooter Explored Using Deep 16S rRNA Gene Sequencing from Individual Insects
Include	Include	Zhang, X.; Wang, X.; Guo, Z.; Liu, X.; Wang, P.; Yuan, X.; Li, Y.	2022	Antibiotic Treatment Reduced the Gut Microbiota Diversity, Prolonged the Larval Development Period and Lessened Adult Fecundity of Grapholita molesta (Lepidoptera: Tortricidae)
Exclude	Include	Deng, Y.; Yang, S.; Zhao, H.; Luo, J.; Yang, W.; Hou, C.	2022	Antibiotics-induced changes in intestinal bacteria result in the sensitivity of honey bee to virus
Include	Include	Enders, L.; Hansen, T.; Brichler, K.; Couture, J.; French, E.	2022	Aphid species specializing on milkweed harbor taxonomically similar bacterial communities that differ in richness and relative abundance of core symbionts
Include	Include	Hammer, TJ; De Clerck-Floate, R; Tooker, JF; Price, PW; Miller, DG; Connor, EF	2021	Are bacterial symbionts associated with gall induction in insects?
Include	Include	Jousselin, Eric; Clamens, A‐L; Galan, M; Bernard, M; Maman, S; Gschloessl, B; Duport, G; Meseguer, AS; Calevro, Federica; Coeur D'Acier, Armelle	2016	Assessment of a 16S rRNA amplicon Illumina sequencing procedure for studying the microbiome of a symbiont‐rich aphid genus
Include	Include	Zeng, JY; Vuong, TMD; Shi, JH; Shi, ZB; Guo, JX; Zhang, GC; Bi, B	2020	Avermectin stress varied structure and function of gut microbial community in Lymantria dispar asiatica (Lepidoptera: Lymantriidae) larvae
Include	Include	Li, G.; Zheng, X.; Zhu, Y.; Long, Y.; Xia, X.	2022	Bacillus symbiont drives alterations in intestinal microbiota and circulating metabolites of lepidopteran host
Include	Include	Guo, L.; Tang, C.; Gao, C.; Li, Z.; Cheng, Y.; Chen, J.; Wang, T.; Xu, J.	2022	Bacterial and fungal communities within and among geographic samples of the hemp pest Psylliodes attenuata from China
Exclude	Exclude	Zhu, YX; Song, YL; Hoffmann, AA; Jin, PY; Huo, SM; Hong, XY	2019	A change in the bacterial community of spider mites decreases fecundity on multiple host plants
Exclude	Exclude	Razzauti, Maria; Galan, Maxime; Bernard, Maria; Maman, Sarah; Klopp, Christophe; Charbonnel, Nathalie; Vayssier-Taussat, Muriel; Eloit, Marc; Cosson, Jean-François	2015	A comparison between transcriptome sequencing and 16S metagenomics for detection of bacterial pathogens in wildlife
Exclude	Exclude	Husseneder, C.; Rayle, P.; Aker, B.G.; Thomas, W.K.; Foil, L.D.	2022	A comparison of intertidal metazoan biodiversity among different salinity zones of Louisiana coastal marshes
Exclude	Exclude	Allali, Imane; Arnold, Jason W; Roach, Jeffrey; Cadenas, Maria Belen; Butz, Natasha; Hassan, Hosni M; Koci, Matthew; Ballou, Anne; Mendoza, Mary; Ali, Rizwana	2017	A comparison of sequencing platforms and bioinformatics pipelines for compositional analysis of the gut microbiome
Exclude	Exclude	Shen, R.; Zheng, K.; Zhou, Y.; Chi, X.; Pan, H.; Wu, C.; Yang, Y.; Zheng, Y.; Pan, D.; Liu, B.	2022	A dRASSF-STRIPAK-Imd-JAK/STAT axis controls antiviral immune response in Drosophila
Exclude	Exclude	Filipović, I.; Rašić, G.; Hereward, J.; Gharuka, M.; Devine, G.J.; Furlong, M.J.; Etebari, K.	2022	A high-quality de novo genome assembly based on nanopore sequencing of a wild-caught coconut rhinoceros beetle (Oryctes rhinoceros)
Exclude	Exclude	Moriyama, M.; Hayashi, T.; Fukatsu, T.	2022	A mucin protein predominantly expressed in the female-specific symbiotic organ of the stinkbug Plautia stali
Exclude	Exclude	Zhang, ZY; Ali, MW; Saqib, HSA; Liu, SX; Yang, X; Li, Q; Zhang, HY	2020	A Shift Pattern of Bacterial Communities Across the Life Stages of the Citrus Red Mite,Panonychus citri
Exclude	Exclude	Kong, HG; Kim, BK; Song, GC; Lee, S; Ryu, CM	2016	Aboveground Whitefly Infestation-Mediated Reshaping of the Root Microbiota
Exclude	Exclude	Mou, D.-F.; Di Lella, B.; Halbert, S.E.; Bextine, B.; Helmick, E.E.; Bahder, B.W.	2022	Acquisition and Transmission of the Lethal Bronzing Phytoplasma by Haplaxius crudus Using Infected Palm Spear Leaves and Artificial Feeding Media
Exclude	Exclude	Carvalhais, LC; Dennis, PG; Badri, DV; Tyson, GW; Vivanco, JM; Schenk, PM	2013	Activation of the Jasmonic Acid Plant Defence Pathway Alters the Composition of Rhizosphere Bacterial Communities
Exclude	Exclude	Wang, H.; Dong, P.; Liu, X.; Zhang, Z.; Li, H.; Li, Y.; Zhang, J.; Dai, L.; Wang, S.	2022	Active Peptide AR-9 From Eupolyphaga sinensis Reduces Blood Lipid and Hepatic Lipid Accumulation by Restoring Gut Flora and Its Metabolites in a High Fat Diet–Induced Hyperlipidemia Rat
Exclude	Exclude	Karimian, Fateh; Vatandoost, Hassan; Rassi, Yavar; Maleki-Ravasan, Naseh; Mohebali, Mehdi; Shirazi, Mohammad Hasan; Koosha, Mona; Choubdar, Nayyereh; Oshaghi, Mohammad Ali	2019	Aerobic midgut microbiota of sand fly vectors of zoonotic visceral leishmaniasis from northern Iran, a step toward finding potential paratransgenic candidates
Exclude	Exclude	Poelchau, Monica F; Coates, Brad S; Childers, Christopher P; de Leon, Adalberto A Perez; Evans, Jay D; Hackett, Kevin; Shoemaker, DeWayne	2016	Agricultural applications of insect ecological genomics
Exclude	Exclude	Mikkelson, KM; Lozupone, CA; Sharp, JO	2016	Altered edaphic parameters couple to shifts in terrestrial bacterial community structure associated with insect-induced tree mortality
Exclude	Exclude	Choubdar, Nayyereh; Karimian, Fateh; Koosha, Mona; Oshaghi, Mohammad Ali	2021	An integrated overview of the bacterial flora composition of Hyalomma anatolicum, the main vector of CCHF
Exclude	Exclude	An, J.; Fan, C.; Fu, Z.; Zhang, H.; Yang, P.	2022	Analyses of the Complete Mitochondrial Genome of Paraconiothyrium sp. and Gene Rearrangement Diversity in the Pleosporales
Exclude	Exclude	Liu, J.; Clarke, J.-A.; McCann, S.; Hillier, N.K.; Tahlan, K.	2022	Analysis of Streptomyces Volatilomes Using Global Molecular Networking Reveals the Presence of Metabolites with Diverse Biological Activities
Exclude	Exclude	Rojas-Gätjens, D.; Valverde-Madrigal, K.S.; Rojas-Jimenez, K.; Pereira, R.; Avey-Arroyo, J.; Chavarría, M.	2022	Antibiotic-producing Micrococcales govern the microbiome that inhabits the fur of two- and three-toed sloths
Exclude	Exclude	Kim, J.-H.; Ko, G.-P.; Son, K.-H.; Ku, B.-H.; Bang, M.-A.; Kang, M.-J.; Park, H.-Y.	2022	Arazyme in combination with dietary carbohydrolases influences odor emission and gut microbiome in growing-finishing pigs
Exclude	Exclude	Kennedy, SR; Tsau, S; Gillespie, R; Krehenwinkel, H	2020	Are you what you eat? A highly transient and prey-influenced gut microbiome in the grey house spider Badumna longinqua
Exclude	Exclude	Mazzucco Panizza, M.; Cutullé, C.; Primo, M.E.; Morel, N.; Sebastian, P.S.; Nava, S.	2022	Assays to evaluate the transovarial transmission of Anaplasma marginale by Rhipicephalus microplus
Exclude	Exclude	Ahluwalia, S.; Holmes, I.; von May, R.; Rabosky, D.L.; Davis Rabosky, A.R.	2022	Assembling microbial communities: a genomic analysis of a natural experiment in neotropical bamboo internodes
Exclude	Exclude	Wang, YC; Hussain, M; An, XC; Jiang, XJ; Mao, RQ	2022	Assessing the Bacterial Communities Composition from Differently Treated Agarwood via 16S rRNA Gene Metabarcoding
Exclude	Exclude	Devi, S.; Saini, H.S.; Kaur, S.	2022	Assessing the pathogenicity of gut bacteria associated with tobacco caterpillar Spodoptera litura (Fab.)
Exclude	Exclude	Calcagnile, M.; Tredici, M.S.; Pennetta, A.; Resta, S.C.; Talà, A.; De Benedetto, G.E.; Alifano, P.	2022	Bacillus velezensis MT9 and Pseudomonas chlororaphis MT5 as biocontrol agents against citrus sooty mold and associated insect pests

## Sheet: KAPPA_statistic
Metadata from the final pool of 243 insect microbiota studies - KAPPA statistic
Kappa Statistic Calculation:
Total Tested:	50						How to use:	1. Input the total tested number in the top left red box
								2. Input data into each red square on the table corresponding to the number of papers that were agreed or opposed to be included/excluded
			Interpreper 1					3. DONE :D
			Include	Exclude	Totals
	Interpreter 2	Include	23	1	24
		Exclude	0	26	26
		Totals	23	27	50
			Calculations:
			Po =	0.98	0.98	Observed agreement
			Pe=	0.5016		Expected Agreement
			K =	0.959872		Kappa Statistic
			Report both Po and K
			Interpretation of Kappa
				Poor	Slight	Fair	Moderate	Substantial	Almost Perfect
			Kappa	0	0.2	0.4	0.6	0.8	1
			Kappa	Agreement
			<0	Less than chance agreement
			0.01-0.20	Slight agreement
			0.21-0.40	Fair agreement
			0.41-0.60	Moderate agreement
			0.61-0.80	Substantial agreement
			0.81-0.99	Almost perfect agreement

## Sheet: Offtarget_DNA
Metadata from the final pool of 243 insect microbiota studies - acknowledgement of off-target DNA
Study_ID	Title	Type of acknoledgement (Filtered or % )	Notes
Ayayee	Gut bacterial assemblages of freshwater macroinvertebrate functional feeding groups	filtered
Ayayee	Different Gut Microbiomes of Developmental Stages of Field-Collected Native and Invasive Western Bean Cutworm, Striacosta albicosta, in Western Nebraska	filtered
Aylward	Convergent bacterial microbiotas in the fungal agricultural systems of insects	filtered
Berman	Cascading effects on bacterial communities: cattle grazing causes a shift in the microbiome of a herbivorous caterpillar	filtered
Bosmans	Hibernation Leads to Altered Gut Communities in Bumblebee Queens (Bombus terrestris)	filtered
Brunetti	Does diet breadth affect the complexity of the phytophagous insect microbiota The case study of Chrysomelidae	45.3%, 18.5%	All the ASVs assigned to mitochondria (<0.01% of the V1–V2 reads, 0.74% of the V4 reads) or chloroplast (45.3% of the V1–V2 reads, 17.8% of the V4 reads) have been excluded from further analyses.
Chandler	The bacterial communities of Drosophila suzukii collected from undamaged cherries	filtered
Chaturvedi	Sources of Variation in the Gut Microbial Community of Lycaeides melissa Caterpillars	filtered
Chen	Gut bacterial and fungal communities of the domesticated silkworm (Bombyx mori) and wild mulberry-feeding relatives	69.3	Average reads per samples = 48,277, average reads (chloroplasts & mitochondria removed) = 14,803. On average 30.6% per samples, but 69.3% of total raw reads (Total raw reads = 1448300, Total chloroplasts = 1004219)
Chen	Comparative shotgun metagenomic data of the silkworm Bombyx mori gut microbiome	managed	Therefore, direct DNA extraction from gut content for metagenome analysis commonly fails to capture sufficient bacterial sequences, being masked by overwhelmingly abundant plant DNA sequences, such as the chloroplast contamination. To overcome this limitation, we first filtered the homogenized gut tissue to remove most of plant particles from our sample. Then a Percoll-based density gradient cent…
Chen	Effects of Host Plants on Bacterial Community Structure in Larvae Midgut of Spodoptera frugiperda	filtered
DeeTan	Bacterial Survey in the Guts of Domestic Silkworms, Bombyx mori L.	filtered
Deutscher	Near full-length 16S rRNA gene next-generation sequencing revealed Asaia as a common midgut bacterium of wild and domesticated Queensland fruit fly larvae	filtered
Dong	Diversity and metabolic potentials of microbial communities associated with pollinator and cheater fig wasps in fig-fig wasp mutualism system	part of analysis
Duguma	Bacterial communities associated with Culex mosquito larvae and two emergent aquatic plants of bioremediation importance	0.017	A large proportion of OTUs identical to eukaryotic 18S rRNA genes (7.0%) and plant chloroplast 16S rRNA genes (1.7%), and all OTUs that did not align to any small subunit model (84.2%) were discarde
Enders	Aphid species specializing on milkweed harbor taxonomically similar bacterial communities that differ in richness and relative abundance of core symbionts	filtered
Fami-Tafreshi	Comparative analysis of bacterial communities in olive psyllids, Euphyllura straminea and Euphyllura pakistanica expose proteobacteria dominance	filtered
Geerinck	Diversity and composition of the microbiome associated with eggs of the Southern green stinkbug, Nezara viridula (Hemiptera: Pentatomidae)	filtered
Geng	16S rRNA Gene Sequencing Reveals Specific Gut Microbes Common to Medicinal Insects	filtered
Green	North American Fireflies Host Low Bacterial Diversity	filtered
Green	Trachymyrmex septentrionalis Ant Microbiome Assembly Is Unique to Individual Colonies and Castes	filtered
Guo	Characterization of bacterial communities associated with the pinewood nematode insect vector Monochamus alternatus Hope and the host tree Pinus massoniana	part of analysis
Hadapad	Bacterial communities in the gut of wild and mass-reared Zeugodacus cucurbitae and Bactrocera dorsalis revealed by metagenomic sequencing	present
Haji	Lack of host phylogenetic structure in the gut bacterial communities of New Zealand cicadas and their interspecific hybrids	filtered
Hall	Temporal changes in the microbiome of stingless bee foragers following colony relocation	filtered
Hammer	Metamorphosis of a Butterfly-Associated Bacterial Community	24	chloroplast or mitochondrial 16S rRNA (which represented 24% of the sequences on average) were removed prior to downstream analyse
Hammer	Evidence-based recommendations on storing and handling specimens for analyses of insect microbiota	bees, 0.02; grasshoppers, 0.38; beetles, 0.20; butterflies, 0.12.	The total proportion of mitochondrial or chloroplast reads for each insect species was: bees, 0.02; grasshoppers, 0.38; beetles, 0.20; butterflies, 0.12.
Hammer	Are bacterial symbionts associated with gall induction in insects	part of analysis
He	Microbiome structure of the aphid Myzus persicae (Sulzer) is shaped by different Solanaceae plant diets	filtered
Janke	Bacterial ectosymbionts in cuticular organs chemically protect a beetle during molting stages	filtered
Kakumanu	Overlapping community compositions of gut and fecal microbiomes in lab-reared and field-collected German cockroaches	filtered
Landry	Composition of the spruce budworm (Choristoneura fumiferana) midgut microbiota as affected by rearing conditions	filtered
Li	Gut Structure and Microbial Communities in Sirex noctilio (Hymenoptera: Siricidae) and Their Predicted Contribution to Larval Nutrition	filtered
Li	Fall Armyworm Gut Bacterial Diversity Associated with Different Developmental Stages, Environmental Habitats, and Diets	filtered
Li	The Impact of Environmental Habitats and Diets on the Gut Microbiota Diversity of True Bugs (Hemiptera: Heteroptera)	filtered
Lima	Bacterial community composition in the salivary glands of triatomines (Hemiptera: Reduviidae)	filtered
Liu	Comparison of gut bacterial communities and their associations with host diets in four fruit borers	filtered
Liu	First determination of DNA virus and some additional bacteria from Melophagus ovinus (sheep ked) in Tibet, China	present
Majumder	Microbiome of the Queensland fruit fly through metamorphosis	filtered
Mason	Acquisition and Structuring of Midgut Bacterial Communities in Gypsy Moth (Lepidoptera: Erebidae) Larvae	filtered
Men	Symbiotic Microorganisms and Their Different Association Types in Aquatic and Semiaquatic Bugs	filtered
Michell	Microbiomes of willow-galling sawflies: effects of host plant, gall type, and phylogeny on community structure and function	17.1	The bacterial community analysis resulted in a total of 4940 ASVs, of which 3860 remained after filtering 232 eukaryotic, 546 chloroplast, and 302 mitochondrial ASVs
Mogouong	Gut microbiome of the emerald ash borer, Agrilus planipennis Fairmaire, and its relationship with insect population density	filtered
Mohlmann	Species Identity, Life History, and Geographic Distance Influence Gut Bacterial Communities in Lab-Reared and European Field-Collected Culicoides Biting midges	filtered
Montagna	Metamicrobiomics in herbivore beetles of the genus Cryptocephalus (Chrysomelidae): toward the understanding of ecological determinants in insect symbiosis	filtered
Montoya-Porras	16S rRNA gene amplicon sequencing reveals dominance of Actinobacteria in Rhodnius pallescens compared to Triatoma maculata midgut microbiota in natural populations of vector insects from Colombia	filtered
Morera-Margarit	The bacterial community associated with adult vine weevil (Otiorhynchus sulcatus) in UK populations growing on strawberry is dominated by Candidatus Nardonella	filtered
Morrow	Symbionts in waiting: the dynamics of incipient endosymbiont complementation and replacement in minimal bacterial communities of psyllids	zero	The complete absence of chloroplast reads in the 16S rRNA gene amplicon data also confirmed the exclusive plant sap diet of psyllids.
Naaz	Developmental stage-associated microbiota profile of the peach fruit fly, Bactrocera zonata (Diptera: Tephritidae) and their functional prediction using 16S rRNA gene metabarcoding sequencing	filtered
Napflin	Host effects on microbiota community assembly	filtered
Neupane	Effects of habitat and sampling time on bacterial community composition and diversity in the gut of the female house fly, Musca domestica Linnaeus (Diptera: Muscidae)	filtered
Nobles	Effects of life stage, site, and species on the dragonfly gut microbiome	filtered
Ochoa-Sánchez	Bitter friends are not always toxic: The loss of acetic acid bacteria and the absence of Komagataeibacter in the gut microbiota of the polyphagous fly Anastrepha ludens could inhibit its development in Psidium guajava in contrast to A. striata and A. frat	filtered
Osei-Poku	Deep sequencing reveals extensive variation in the gut microbiota of wild mosquitoes from K enya	0.000282395
Qin	Effects of Microbial Transfer during Food-Gut-Feces Circulation on the Health of Bombyx mori	filtered
Ren	Gut symbiotic bacteria are involved in nitrogen recycling in the tephritid fruit fly Bactrocera dorsalis	filtered
Rocha	Habitat and Host Species Drive the Structure of Bacterial Communities of Two Neotropical Trap-Jaw Odontomachus Ants	filtered
Rogers	Anterior Foregut Microbiota of the Glassy-Winged Sharpshooter Explored Using Deep 16S rRNA Gene Sequencing from Individual Insects	10.5
Rothman	Longitudinal effects of supplemental forage on the honey bee (Apis mellifera) microbiota and inter-and intra-colony variability	filtered
Rothman	The bumble bee microbiome increases survival of bees exposed to selenate toxicityfiltered	filtered
RuizBarrionuevo	The Bacterial and Fungal Gut Microbiota of the Greater Wax Moth, Galleria mellonella L. Consuming Polyethylene and Polystyrene	filtered
Sabree	Host-specific assemblages typify gut microbial communities of related insect species	filtered
Schuler	Investigating the microbial community of Cacopsylla spp. as potential factor in vector competence of phytoplasma	filtered
Segata	The reproductive tracts of two malaria vectors are populated by a core microbiome and by gender-and swarm-enriched microbial biomarkers	filtered	high amount of host DNA
Segers	Abdominal microbial communities in ants depend on colony membership rather than caste and are linked to colony productivity	filtered
Sigut	Fungi are more transient than bacteria in caterpillar gut microbiomes	46.9	chloroplasts and mitochondria
Soh	Bacterial symbionts influence host susceptibility to fenitrothion and imidacloprid in the obligate hematophagous bed bug, Cimex hemipterus	filtered
Starhova	Microbiome of pear psyllids: A tale about closely related species sharing their endosymbionts	filtered
Tinker	Phylosymbiosis across Deeply Diverging Lineages of Omnivorous Cockroaches (Order Blattodea)	filtered
Ugwu	Monocot diet sources drive diversity of gut bacterial communities in Spodoptera frugiperda (Lepidoptera: Noctuidae) larvae	53.3	chloroplasts only
vandenBosch	The Microbial Diversity of Cabbage Pest Delia radicum Across Multiple Life Stages	filtered
Vandeweyer	Metagenetic analysis of the bacterial communities of edible insects from diverse production cycles at industrial rearing companies	filtered
vanSchooten	Conserved microbiota among young Heliconius butterfly species	filtered
Voirol	How the 'kitome' influences the characterization of bacterial communities in lepidopteran samples with low bacterial biomass	0.05	only looked at controld
Voulgari-Kokota	Houseflies harbor less diverse microbiota under laboratory conditions but maintain a consistent set of host-associated bacteria	filtered
Wang	Dynamic changes of gut bacterial communities present in larvae of Anoplophora glabripennies collected at different developmental stages	filtered
Wang	Effect of carbendazim on honey bee health: Assessment of survival, pollen consumption, and gut microbiome composition	filtered
Woruba	Diet and irradiation effects on the bacterial community composition and structure in the gut of domesticated teneral and mature Queensland fruit fly, Bactrocera tryoni (Diptera: Tephritidae)	present
Xu	Diversity of bacterial symbionts associated withMyzus persicae(Sulzer) (Hemiptera: Aphididae: Aphidinae) revealed by 16S rRNA Illumina sequencing	filtered
Yoon	Experimental removal of extracellular egg-associated microbes has long-lasting effects for larval performance	filtered
Zeng	Avermectin stress varied structure and function of gut microbial community in Lymantria dispar asiatica (Lepidoptera: Lymantriidae) larvae	filtered
Zhang	Contribution of sample processing to gut microbiome analysis in the model Lepidoptera, silkworm Bombyx mori	used in analysis
Zhang	Changes in the Host Gut Microbiota during Parasitization by Parasitic Wasp Cotesia vestalis	filtered
Zheng	Gut bacterial communities across 12 Ensifera (Orthoptera) at different feeding habits and its prediction for the insect with contrasting feeding habits	31.42	across a variety of herbivores
Yun	Insect gut bacterial diversity determined by environmental habitat, diet, developmental stage, and phylogeny of host	0.0467579
